# Supplementary material for: Independent causal effect of migraines on Alzheimer’s disease risk: a multivariate Mendelian randomization study
Source: Front Neurol. 2024 Jun 5;15:1401880. doi: 10.3389/fneur.2024.1401880 (PMC11188460; doi:10.3389/fneur.2024.1401880)
Supplement: Supplementary file 1 [file Data_Sheet_1.xlsx]

## Sheet: Supplemental Table 1
Supplemental Table 1. Details of the datasets included in the Mendelian randomization analyses
				No.
Trait	GWAS ID	Year	Cases	Controls	Sample size	SNPs	Consortium/PMID	Population	Sex	Category	Unit
Migraine	ebi-a-GCST90038646	2021	13971	470627	484598	9587836	33959723	European	Males and Females	NA	NA
Alzheimer's disease	ebi-a-GCST90027158	2022	39106	46828	487511	20921626	35379992	European	Males and Females	NA	NA
Alzheimer's disease	finn-b-G6_AD_WIDE_EXMORE	2021	5918	111471	117389	16379561	FinnGen	European	Males and Females	Binary	NA
Risk factors
Atrial fibrillation	ebi-a-GCST90038689	2021	3537	481061	484598	9587836	33959723	European	Males and Females	NA	NA
Hypertension	ebi-a-GCST90038604	2021	129909	354689	484598	9587836	33959723	European	Males and Females	NA	NA
Systolic blood pressure	ieu-b-38	2018	-	-	757601	7088083	30224653	European	Males and Females	Continuous	NA
Diastolic blood pressure	ieu-b-39	2018	-	-	757601	7088083	30224653	European	Males and Females	Continuous	NA
Stroke	ebi-a-GCST90038613	2021	6925	477673	484598	9587836	33959723	European	Males and Females	NA	NA
Severe traumatic brain injury	finn-b-TRAUMBRAIN_NONCONCUS	2021	3193	215599	218792	16380466	FinnGen	European	Males and Females	Binary	NA
Type 2 diabetes	ebi-a-GCST90018926	2021	38841	451248	490089	24167560	34594039	European	Males and Females	NA	NA
Depression	ebi-a-GCST90038650	2021	27568	457030	484598	9587836	33959723	European	Males and Females	NA	NA
Educational attainment (years of education)	ebi-a-GCST90029013	2018	-	-	461457	11972619	29892013	European	Males and Females	NA	NA
Intelligence	ebi-a-GCST006250	2018	-	-	269867	9276181	29942086	European	Males and Females	NA	NA
Ever smoked	ieu-b-4858	2022	-	-	99996	7933821	Within family GWAS consortium	European	Males and Females	Binary	SD
Alcohol use	ukb-b-391	2018	3685	459325	463010	9851867	MRC-IEU	European	Males and Females	Binary	SD
Body mass index	ebi-a-GCST90029007	2018	-	-	461460	9851867	MRC-IEU	European	Males and Females	Continuous	SD
Triglycerides	ebi-a-GCST90092992	2022	-	-	115082	11590399	35213538	European	Males and Females	NA	NA
Low density lipoprotein cholesterol levels	ebi-a-GCST90101745	2022	-	-	24515	21372748	35546142	European	Males and Females	NA	NA
High density lipoprotein cholesterol levels	ebi-a-GCST90101746	2022	-	-	24616	21372748	35546142	European	Males and Females	NA	NA
Apolipoprotein A1 levels	ebi-a-GCST90092808	2022	-	-	115082	11590399	35213538	European	Males and Females	NA	NA
Apolipoprotein B levels	ebi-a-GCST90013994	2021	-	-	388022	10783664	34017140	European	Males and Females	NA	NA
Apolipoprotein E	prot-a-131	2018	-	-	3301	10534735	29875488	European	Males and Females	NA	NA
Hearing loss, difficulty in hearing	ebi-a-GCST90018857	2021	14654	474839	489493	24181241	34594039	European	Males and Females	NA	NA
Chronic periodontitis	finn-b-K11_PERIODON_CHRON	2021	3046	195395	198441	16380378	FinnGen	European	Males and Females	NA	NA
Sleep apnea syndrome	ebi-a-GCST90018696	2021	13818	463035	476853	24183940	34594039	European	Males and Females	NA	NA
Insomnia	ebi-a-GCST90018869	2021	1402	485225	486627	24196985	34594039	European	Males and Females	NA	NA
Physical activity	ebi-a-GCST90093322	2021	-	-	89683	8669219	34753499	European	Males and Females	NA	NA
Filtered coffee intake	ukb-d-1508_2	2018	158386	125063	283449	13584120	Neale lab	European	Males and Females	NA	SD
Green tea intake	ukb-b-4078	2018	-	-	64949	9851867	MRC-IEU	European	Males and Females	NA	Binary
Cooked vegetable intake	ukb-b-8089	2018	-	-	448651	9851867	MRC-IEU	European	Males and Females	NA	SD
Omega-3 or fish oil supplement	ukb-b-17010	2018	-	-	462933	9851867	MRC-IEU	European	Males and Females	NA	SD
Fresh fruit intake	ukb-b-3881	2018	-	-	446462	9851867	MRC-IEU	European	Males and Females	NA	SD
Serum 25-Hydroxyvitamin D levels	ebi-a-GCST90000618	2020	-	-	496946	6896093	3224214	European	Males and Females	NA	NA
Paracetamol of NSAID medication	finn-b-RX_PARACETAMOL_NSAID	2021	172938	45854	218792	16380466	FinnGen	European	Males and Females	Binary	SD
Tumor necrosis factor alpha	ebi-a-GCST004426	2016	-	-	3454	9500449	27989323	European	Males and Females	NA	NA
Interleukin-1 alpha	prot-a-1494	2018	-	-	3301	10534735	29875488	European	Males and Females	NA	NA
Interleukin-1 beta	prot-a-1495	2018	-	-	3301	10534735	29875488	European	Males and Females	NA	NA
Interleukin-6	prot-a-1538	2018	-	-	3301	10534735	29875488	European	Males and Females	NA	NA

## Sheet: Supplemental Table 2
Supplemental Table 2. Genetic instrumental variables in Phenoscanner database
snp	hg19_coordinates	hg38_coordinates	a1	a2	trait	study	pmid	beta	se	p	n
rs6700679	chr1:156442956	chr1:156473164	C	T	Platelet count	Astle W	27863252	0.02495	0.00383	7.315e-11	173480
rs6700679	chr1:156442956	chr1:156473164	C	T	Plateletcrit	Astle W	27863252	0.02915	0.003844	3.372e-14	173480
rs6700679	chr1:156442956	chr1:156473164	C	T	Medication for pain relief, constipation, heartburn: none of the above	Neale B	UKBB	-0.007525	0.001279	3.973e-09	333581
rs6700679	chr1:156442956	chr1:156473164	C	T	Medication for pain relief, constipation, heartburn: paracetamol	Neale B	UKBB	0.006032	0.001057	1.163e-08	333581
rs6700679	chr1:156442956	chr1:156473164	C	T	Pain type experienced in last month: headache	Neale B	UKBB	0.008235	0.001019	6.408e-16	336650
rs6700679	chr1:156442956	chr1:156473164	C	T	Pulse rate	Neale B	UKBB	-0.01816	0.002632	5.296e-12	317756
rs6700679	chr1:156442956	chr1:156473164	C	T	Self-reported migraine	Neale B	UKBB	0.002432	0.0004333	2.009e-08	337159
rs12134493	chr1:115677946	chr1:115135325	A	C	Headache	Meng W	29397368	0.0136	0.002138	2e-10	-
rs12134493	chr1:115677946	chr1:115135325	A	C	Migraine	Anttila V	23793025	NA	NA	5e-14	-
rs12134493	chr1:115677946	chr1:115135325	A	C	Migraine	Pickrell JK	27182965	NA	NA	2e-13	-
rs12134493	chr1:115677946	chr1:115135325	A	C	Migraine without aura	Anttila V	23793025	NA	NA	5e-08	-
rs12134493	chr1:115677946	chr1:115135325	A	C	Pain type experienced in last month: headache	Neale B	UKBB	0.01172	0.001507	7.561e-15	336650
rs12134493	chr1:115677946	chr1:115135325	A	C	Self-reported migraine	Neale B	UKBB	0.004199	0.000641	5.752e-11	337159
rs10218452	chr1:3075597	chr1:3159033	A	G	Migraine	Gormley P	27322543	-0.1044	0.008095	5e-38	-
rs10218452	chr1:3075597	chr1:3159033	A	G	Pain type experienced in last month: headache	Neale B	UKBB	-0.00808	0.001158	2.978e-12	336650
rs10218452	chr1:3075597	chr1:3159033	A	G	Self-reported migraine	Neale B	UKBB	-0.004744	0.0004922	5.524e-22	337159
rs6738979	chr2:234823058	chr2:233914413	A	G	Medication for pain relief, constipation, heartburn: none of the above	Neale B	UKBB	-0.01087	0.001535	1.429e-12	333581
rs6738979	chr2:234823058	chr2:233914413	A	G	Medication for pain relief, constipation, heartburn: paracetamol	Neale B	UKBB	0.01028	0.001269	5.619e-16	333581
rs6738979	chr2:234823058	chr2:233914413	A	G	Pain type experienced in last month: headache	Neale B	UKBB	0.01067	0.001223	2.72e-18	336650
rs6738979	chr2:234823058	chr2:233914413	A	G	Self-reported migraine	Neale B	UKBB	0.003581	0.0005201	5.781e-12	337159
rs6738979	chr2:234823058	chr2:233914413	A	G	Treatment with paracetamol	Neale B	UKBB	0.007553	0.001185	1.856e-10	337159
rs11153082	chr6:97059666	chr6:96611790	A	G	Medication for pain relief, constipation, heartburn: none of the above	Neale B	UKBB	0.007945	0.001303	1.083e-09	333581
rs11153082	chr6:97059666	chr6:96611790	A	G	Medication for pain relief, constipation, heartburn: paracetamol	Neale B	UKBB	-0.006614	0.001078	8.355e-10	333581
rs11153082	chr6:97059666	chr6:96611790	A	G	Pain type experienced in last month: headache	Neale B	UKBB	-0.01212	0.001038	1.802e-31	336650
rs11153082	chr6:97059666	chr6:96611790	A	G	Self-reported migraine	Neale B	UKBB	-0.003581	0.0004416	5.122e-16	337159
rs11153082	chr6:97059666	chr6:96611790	A	G	Treatment with paracetamol	Neale B	UKBB	-0.005705	0.001006	1.426e-08	337159
rs17083744	chr6:121848841	chr6:121527695	C	T	Pain type experienced in last month: headache	Neale B	UKBB	-0.008745	0.001345	7.864e-11	336650
rs17083744	chr6:121848841	chr6:121527695	C	T	Self-reported migraine	Neale B	UKBB	-0.003269	0.0005718	1.078e-08	337159
rs9349379	chr6:12903957	chr6:12903725	A	G	Systolic blood pressure	BPExome	27618447	NA	NA	2.105e-08	192763
rs9349379	chr6:12903957	chr6:12903725	A	G	Coronary artery disease	C4D	21378988	-0.1591	0.017	6.503e-21	30337
rs9349379	chr6:12903957	chr6:12903725	A	G	Coronary artery disease	CARDIoGRAMplusC4D	26343387	-0.1318	0.009653	1.81e-42	184305
rs9349379	chr6:12903957	chr6:12903725	A	G	Myocardial infarction	CARDIoGRAMplusC4D	26343387	-0.131	0.01065	9.366e-35	167181
rs9349379	chr6:12903957	chr6:12903725	A	G	Coronary artery calcification CAC	ODonnell CJ	22144573	NA	NA	3.9e-22	9961
rs9349379	chr6:12903957	chr6:12903725	A	G	Coronary artery calcification CAC	Pechlivanis	23394302	NA	NA	3.48e-11	4518
rs9349379	chr6:12903957	chr6:12903725	A	G	Coronary artery calcification CAC excluding previous myocardial infarction cases	ODonnell CJ	22144573	NA	NA	2.35e-11	9961
rs9349379	chr6:12903957	chr6:12903725	A	G	Coronary artery calcification CAC males	Pechlivanis	23394302	NA	NA	3.5e-08	4518
rs9349379	chr6:12903957	chr6:12903725	A	G	Coronary artery disease	C4D	21378988	NA	NA	8.7e-26	30482
rs9349379	chr6:12903957	chr6:12903725	A	G	Coronary artery disease	Lu X	22751097	NA	NA	1.76e-09	6534
rs9349379	chr6:12903957	chr6:12903725	A	G	Coronary artery stenosis	Hager J	22745674	NA	NA	8.02e-10	1949
rs9349379	chr6:12903957	chr6:12903725	A	G	Coronary artery stenosis left anterior descending artery	Hager J	22745674	NA	NA	6.04e-12	1949
rs9349379	chr6:12903957	chr6:12903725	A	G	Migraine without aura	Freilinger T	22683712	NA	NA	3.15e-08	6906
rs9349379	chr6:12903957	chr6:12903725	A	G	Cervical artery dissection	Debette S	25420145	NA	NA	1e-11	-
rs9349379	chr6:12903957	chr6:12903725	A	G	Coronary artery calcification	ODonnell CJ	22144573	0.196	0.02027	4e-22	-
rs9349379	chr6:12903957	chr6:12903725	A	G	Coronary artery disease	CARDIoGRAMplusC4D	26343387	-0.131	0.009599	2e-42	-
rs9349379	chr6:12903957	chr6:12903725	A	G	Coronary artery disease	Nelson CP	28714975	-0.1044	0.008364	1e-35	-
rs9349379	chr6:12903957	chr6:12903725	A	G	Coronary artery disease	van der Harst P	29212778	0.121	0.006504	3e-77	-
rs9349379	chr6:12903957	chr6:12903725	A	G	Coronary artery disease	van der Harst P	29212778	0.1072	0.005801	3e-76	-
rs9349379	chr6:12903957	chr6:12903725	A	G	Coronary artery disease	van der Harst P	29212778	0.1205	0.006477	3e-77	-
rs9349379	chr6:12903957	chr6:12903725	A	G	Coronary heart disease	C4D	21378988	NA	NA	9e-26	-
rs9349379	chr6:12903957	chr6:12903725	A	G	Coronary heart disease	Mehta NN	21846871	NA	NA	9e-26	-
rs9349379	chr6:12903957	chr6:12903725	A	G	Coronary heart disease	Hager J	22745674	-0.2912	0.04738	8e-10	-
rs9349379	chr6:12903957	chr6:12903725	A	G	Coronary heart disease	Hager J	22745674	-0.1714	0.02492	6e-12	-
rs9349379	chr6:12903957	chr6:12903725	A	G	Coronary heart disease	Lu X	22751097	-0.1398	0.0233	2e-09	-
rs9349379	chr6:12903957	chr6:12903725	A	G	Headache	Meng W	29397368	-0.011	0.0014	4e-15	-
rs9349379	chr6:12903957	chr6:12903725	A	G	Migraine	Freilinger T	22683712	NA	NA	3e-08	-
rs9349379	chr6:12903957	chr6:12903725	A	G	Migraine	Anttila V	23793025	NA	NA	5e-08	-
rs9349379	chr6:12903957	chr6:12903725	A	G	Migraine	Pickrell JK	27182965	NA	NA	2e-20	-
rs9349379	chr6:12903957	chr6:12903725	A	G	Migraine	Gormley P	27322543	0.07257	0.007536	6e-22	-
rs9349379	chr6:12903957	chr6:12903725	A	G	Migraine without aura	Anttila V	23793025	NA	NA	3e-10	-
rs9349379	chr6:12903957	chr6:12903725	A	G	Migraine without aura	Gormley P	27322543	0.1278	0.02131	2e-09	-
rs9349379	chr6:12903957	chr6:12903725	A	G	Myocardial infarction	CARDIoGRAMplusC4D	26343387	-0.131	0.01065	9e-35	-
rs9349379	chr6:12903957	chr6:12903725	A	G	Chronic ischaemic heart disease	Neale B	UKBB	-0.002898	0.0003923	1.519e-13	337199
rs9349379	chr6:12903957	chr6:12903725	A	G	Illnesses of father: heart disease	Neale B	UKBB	-0.008387	0.001235	1.106e-11	298237
rs9349379	chr6:12903957	chr6:12903725	A	G	Medication for pain relief, constipation, heartburn: ibuprofen	Neale B	UKBB	0.005182	0.0008836	4.514e-09	333581
rs9349379	chr6:12903957	chr6:12903725	A	G	Medication for pain relief, constipation, heartburn: paracetamol	Neale B	UKBB	0.005764	0.001024	1.804e-08	333581
rs9349379	chr6:12903957	chr6:12903725	A	G	Pain type experienced in last month: headache	Neale B	UKBB	0.007962	0.0009869	7.198e-16	336650
rs9349379	chr6:12903957	chr6:12903725	A	G	Self-reported angina	Neale B	UKBB	-0.002429	0.0004318	1.856e-08	337159
rs9349379	chr6:12903957	chr6:12903725	A	G	Self-reported heart attack or myocardial infarction	Neale B	UKBB	-0.003066	0.0003694	1.044e-16	337159
rs9349379	chr6:12903957	chr6:12903725	A	G	Self-reported migraine	Neale B	UKBB	0.003175	0.0004196	3.828e-14	337159
rs9349379	chr6:12903957	chr6:12903725	A	G	Systolic blood pressure	Neale B	UKBB	0.01381	0.002505	3.546e-08	317754
rs9349379	chr6:12903957	chr6:12903725	A	G	Treatment with ibuprofen	Neale B	UKBB	0.004544	0.0008171	2.673e-08	337159
rs9349379	chr6:12903957	chr6:12903725	A	G	Vascular or heart problems diagnosed by doctor: angina	Neale B	UKBB	-0.00241	0.0004325	2.513e-08	336683
rs9349379	chr6:12903957	chr6:12903725	A	G	Vascular or heart problems diagnosed by doctor: heart attack	Neale B	UKBB	-0.003007	0.0003712	5.444e-16	336683
rs9349379	chr6:12903957	chr6:12903725	A	G	Coronary artery disease	Nelson CP	28714975	-0.1054	0.00845	9.95e-36	148715
rs9349379	chr6:12903957	chr6:12903725	A	G	Coronary artery disease	C4D	21378988	NA	NA	9e-26	-
rs9349379	chr6:12903957	chr6:12903725	A	G	Coronary artery disease	Mehta NN	21846871	NA	NA	9e-26	-
rs9349379	chr6:12903957	chr6:12903725	A	G	Vascular calcification	ODonnell CJ	22144573	NA	NA	4e-22	-
rs9349379	chr6:12903957	chr6:12903725	A	G	Coronary artery disease	van der Harst P	29212778	-0.09324	0.007149	6.9e-39	296525
rs9349379	chr6:12903957	chr6:12903725	A	G	Coronary artery disease	van der Harst P	29212778	-0.1072	0.0058	2.718e-76	547261
rs12684144	chr9:119241635	chr9:116479356	C	T	Forced expiratory volume in 1-second	Neale B	UKBB	0.01638	0.002468	3.182e-11	307638
rs12684144	chr9:119241635	chr9:116479356	C	T	Forced expiratory volume in 1-second, best measure	Neale B	UKBB	0.01628	0.002713	1.972e-09	255492
rs12684144	chr9:119241635	chr9:116479356	C	T	Pain type experienced in last month: headache	Neale B	UKBB	0.007605	0.001151	3.884e-11	336650
rs12684144	chr9:119241635	chr9:116479356	C	T	Peak expiratory flow	Neale B	UKBB	0.0151	0.002565	3.977e-09	307638
rs12684144	chr9:119241635	chr9:116479356	C	T	Self-reported migraine	Neale B	UKBB	0.003348	0.0004893	7.868e-12	337159
rs12684144	chr9:119241635	chr9:116479356	C	T	Sitting height	Neale B	UKBB	0.01223	0.002229	4.111e-08	336172
rs12295710	chr11:3249984	chr11:3228754	C	T	Self-reported migraine	Neale B	UKBB	-0.002563	0.0004122	5.064e-10	337159
rs11172113	chr12:57527283	chr12:57133500	C	T	Lung function ratio of forced expiratory volume in 1 second FEV1 to forced vital capacity FVC FEV1FVC	Soler Artigas M	21946350	NA	NA	1.24e-08	48201
rs11172113	chr12:57527283	chr12:57133500	C	T	Migraine	Chasman DI	21666692	NA	NA	4.3e-09	23230
rs11172113	chr12:57527283	chr12:57133500	C	T	Migraine without aura	Freilinger T	22683712	NA	NA	2.97e-08	6906
rs11172113	chr12:57527283	chr12:57133500	C	T	Headache	Meng W	29397368	0.0202	0.001403	5e-47	-
rs11172113	chr12:57527283	chr12:57133500	C	T	Migraine	Chasman DI	21666692	-0.1044	0.01774	4e-09	-
rs11172113	chr12:57527283	chr12:57133500	C	T	Migraine	Freilinger T	22683712	NA	NA	3e-08	-
rs11172113	chr12:57527283	chr12:57133500	C	T	Migraine	Anttila V	23793025	NA	NA	4e-19	-
rs11172113	chr12:57527283	chr12:57133500	C	T	Migraine	Pickrell JK	27182965	NA	NA	6e-36	-
rs11172113	chr12:57527283	chr12:57133500	C	T	Migraine	Gormley P	27322543	-0.1054	0.007165	6e-49	-
rs11172113	chr12:57527283	chr12:57133500	C	T	Migraine without aura	Anttila V	23793025	NA	NA	1e-10	-
rs11172113	chr12:57527283	chr12:57133500	C	T	Migraine without aura	Gormley P	27322543	-0.1625	0.01997	4e-16	-
rs11172113	chr12:57527283	chr12:57133500	C	T	Pulmonary function	Soler Artigas M	21946350	-0.032	0.005584	1e-08	-
rs11172113	chr12:57527283	chr12:57133500	C	T	Headaches for 3+ months	Neale B	UKBB	-0.01871	0.002784	1.816e-11	65583
rs11172113	chr12:57527283	chr12:57133500	C	T	Height	Neale B	UKBB	-0.01041	0.001752	2.763e-09	336474
rs11172113	chr12:57527283	chr12:57133500	C	T	Medication for pain relief, constipation, heartburn: ibuprofen	Neale B	UKBB	-0.006641	0.0008809	4.779e-14	333581
rs11172113	chr12:57527283	chr12:57133500	C	T	Medication for pain relief, constipation, heartburn: none of the above	Neale B	UKBB	0.01066	0.001235	5.965e-18	333581
rs11172113	chr12:57527283	chr12:57133500	C	T	Medication for pain relief, constipation, heartburn: paracetamol	Neale B	UKBB	-0.008932	0.001021	2.127e-18	333581
rs11172113	chr12:57527283	chr12:57133500	C	T	Pain type experienced in last month: headache	Neale B	UKBB	-0.01311	0.0009836	1.641e-40	336650
rs11172113	chr12:57527283	chr12:57133500	C	T	Pain type experienced in last month: none of the above	Neale B	UKBB	0.007465	0.001215	7.959e-10	336650
rs11172113	chr12:57527283	chr12:57133500	C	T	Self-reported migraine	Neale B	UKBB	-0.004115	0.0004183	7.86e-23	337159
rs11172113	chr12:57527283	chr12:57133500	C	T	Sitting height	Neale B	UKBB	-0.01292	0.001906	1.186e-11	336172
rs11172113	chr12:57527283	chr12:57133500	C	T	Treatment with ibuprofen	Neale B	UKBB	-0.005313	0.0008145	6.902e-11	337159
rs11172113	chr12:57527283	chr12:57133500	C	T	Treatment with paracetamol	Neale B	UKBB	-0.007369	0.0009531	1.064e-14	337159
rs11172113	chr12:57527283	chr12:57133500	C	T	Migraine disorders	Chasman DI	21666692	NA	NA	4e-09	-
rs11172113	chr12:57527283	chr12:57133500	C	T	Respiratory function tests	Soler Artigas M	21946350	NA	NA	1e-08	-

## Sheet: Supplemental Table 3
Supplemental Table 3. Genetic instrumental variables in the Univariable Mendelian Randomization analyses
SNP	effect_allele.exposure	other_allele.exposure	beta	eaf	SE	chr	POS	pval	R2	F
rs10218452	G	A	0.00478789	0.229834	0.000406824	1	3075597	7.39946e-32	0.000285739	138.508
rs11153082	G	A	0.0034167	0.325011	0.000363588	6	97059666	5.19996e-21	0.000182194	88.3069
rs11172113	C	T	-0.00392042	0.411057	0.000345646	12	57527283	7.59976e-30	0.000265403	128.648
rs12134493	A	C	0.00416749	0.116843	0.000532967	1	115677946	7.10068e-15	0.000126157	61.1432
rs12295710	T	C	0.00206217	0.46249	0.000342457	11	3249984	2e-09	7.48209e-05	36.2608
rs12684144	C	T	0.00352443	0.227875	0.000405783	9	119241635	4.30031e-18	0.000155647	75.438
rs17083744	T	C	0.00337803	0.154912	0.000470668	6	121848841	1.10002e-12	0.000106284	51.5107
rs6700679	T	C	-0.00251364	0.647038	0.000358508	1	156442956	2.09991e-12	0.000101434	49.1596
rs6738979	G	A	-0.00330427	0.214035	0.00042751	2	234823058	1.39991e-14	0.00012326	59.7391
rs79486579	C	A	0.00436765	0.107432	0.000552411	7	40431132	3.40017e-15	0.000128983	62.5131
rs903808	C	T	-0.00207663	0.635526	0.000356167	11	14999189	5.69994e-09	7.01453e-05	33.9947

## Sheet: Supplemental Table 4
Supplemental Table 4. Genetic instrumental variables in the Multivariable Mendelian Randomization analyses
Adjusted	SNP	exposure	id.exposure	effect_allele.exposure	other_allele.exposure	beta.exposure	se.exposure	pval.exposure
Atrial fibrillation	rs10218452	Migraine	ebi-a-GCST90038646	G	A	0.02841	0.00241398	7.4e-32
	rs11153082	Migraine	ebi-a-GCST90038646	G	A	0.0203777	0.00216849	5.2e-21
	rs11172113	Migraine	ebi-a-GCST90038646	C	T	-0.0234127	0.00206419	7.6e-30
	rs12134493	Migraine	ebi-a-GCST90038646	A	C	0.0247242	0.00316189	7.1e-15
	rs12295710	Migraine	ebi-a-GCST90038646	T	C	0.0122674	0.0020372	2e-09
	rs12684144	Migraine	ebi-a-GCST90038646	C	T	0.0210312	0.00242141	4.3e-18
	rs17083744	Migraine	ebi-a-GCST90038646	T	C	0.0201478	0.00280723	1.1e-12
	rs2080685	Migraine	ebi-a-GCST90038646	G	T	0.0133575	0.0020337	5.4e-11
	rs6700679	Migraine	ebi-a-GCST90038646	T	C	-0.0149021	0.00212542	2.1e-12
	rs6738979	Migraine	ebi-a-GCST90038646	G	A	-0.0191405	0.00247642	1.4e-14
	rs79486579	Migraine	ebi-a-GCST90038646	C	A	0.0259337	0.00328004	3.4e-15
	rs903808	Migraine	ebi-a-GCST90038646	C	T	-0.0123051	0.00211047	5.7e-09
	rs10218452	Atrial fibrillation || id:ebi-a-GCST90038689	ebi-a-GCST90038689	G	A	0.000362286	0.00020739	0.0819993
	rs11153082	Atrial fibrillation || id:ebi-a-GCST90038689	ebi-a-GCST90038689	G	A	8.65946e-06	0.000185332	0.93
	rs11172113	Atrial fibrillation || id:ebi-a-GCST90038689	ebi-a-GCST90038689	C	T	-5.75299e-05	0.000176192	0.760001
	rs12134493	Atrial fibrillation || id:ebi-a-GCST90038689	ebi-a-GCST90038689	A	C	-6.89408e-05	0.000271695	0.780001
	rs12295710	Atrial fibrillation || id:ebi-a-GCST90038689	ebi-a-GCST90038689	T	C	8.27012e-05	0.000174566	0.630001
	rs12684144	Atrial fibrillation || id:ebi-a-GCST90038689	ebi-a-GCST90038689	C	T	0.000252905	0.000206842	0.24
	rs17083744	Atrial fibrillation || id:ebi-a-GCST90038689	ebi-a-GCST90038689	T	C	-5.37561e-05	0.000239914	0.81
	rs2080685	Atrial fibrillation || id:ebi-a-GCST90038689	ebi-a-GCST90038689	G	T	-0.00010832	0.000176799	0.53
	rs6700679	Atrial fibrillation || id:ebi-a-GCST90038689	ebi-a-GCST90038689	T	C	0.000210728	0.000182759	0.25
	rs6738979	Atrial fibrillation || id:ebi-a-GCST90038689	ebi-a-GCST90038689	G	A	0.000197442	0.000217918	0.35
	rs79486579	Atrial fibrillation || id:ebi-a-GCST90038689	ebi-a-GCST90038689	C	A	0.000335832	0.000281571	0.22
	rs903808	Atrial fibrillation || id:ebi-a-GCST90038689	ebi-a-GCST90038689	C	T	-0.000118611	0.000181555	0.51
Hypertension	rs11153082	Migraine	ebi-a-GCST90038646	G	A	0.0203777	0.00216849	5.2e-21
	rs11172113	Migraine	ebi-a-GCST90038646	C	T	-0.0234127	0.00206419	7.6e-30
	rs12295710	Migraine	ebi-a-GCST90038646	T	C	0.0122674	0.0020372	2e-09
	rs12684144	Migraine	ebi-a-GCST90038646	C	T	0.0210312	0.00242141	4.3e-18
	rs17083744	Migraine	ebi-a-GCST90038646	T	C	0.0201478	0.00280723	1.1e-12
	rs2080685	Migraine	ebi-a-GCST90038646	G	T	0.0133575	0.0020337	5.4e-11
	rs6738979	Migraine	ebi-a-GCST90038646	G	A	-0.0191405	0.00247642	1.4e-14
	rs79486579	Migraine	ebi-a-GCST90038646	C	A	0.0259337	0.00328004	3.4e-15
	rs11153082	Hypertension || id:ebi-a-GCST90038604	ebi-a-GCST90038604	G	A	0.00287515	0.000888383	0.000449997
	rs11172113	Hypertension || id:ebi-a-GCST90038604	ebi-a-GCST90038604	C	T	-0.00163977	0.000844289	0.04
	rs12295710	Hypertension || id:ebi-a-GCST90038604	ebi-a-GCST90038604	T	C	-0.000235575	0.00083673	0.77
	rs12684144	Hypertension || id:ebi-a-GCST90038604	ebi-a-GCST90038604	C	T	0.000672436	0.000992107	0.49
	rs17083744	Hypertension || id:ebi-a-GCST90038604	ebi-a-GCST90038604	T	C	-0.0028735	0.00115002	0.017
	rs2080685	Hypertension || id:ebi-a-GCST90038604	ebi-a-GCST90038604	G	T	-0.00164421	0.000847198	0.0490004
	rs6738979	Hypertension || id:ebi-a-GCST90038604	ebi-a-GCST90038604	G	A	0.00124664	0.00104301	0.19
	rs79486579	Hypertension || id:ebi-a-GCST90038604	ebi-a-GCST90038604	C	A	-0.00520971	0.00134963	0.000109999
systolic blood pressure	rs10218452	Migraine	ebi-a-GCST90038646	G	A	0.02841	0.00241398	7.4e-32
	rs11153082	Migraine	ebi-a-GCST90038646	G	A	0.0203777	0.00216849	5.2e-21
	rs11172113	Migraine	ebi-a-GCST90038646	C	T	-0.0234127	0.00206419	7.6e-30
	rs12134493	Migraine	ebi-a-GCST90038646	A	C	0.0247242	0.00316189	7.1e-15
	rs12684144	Migraine	ebi-a-GCST90038646	C	T	0.0210312	0.00242141	4.3e-18
	rs6738979	Migraine	ebi-a-GCST90038646	G	A	-0.0191405	0.00247642	1.4e-14
	rs903808	Migraine	ebi-a-GCST90038646	C	T	-0.0123051	0.00211047	5.7e-09
	rs10218452	systolic blood pressure || id:ieu-b-38	ieu-b-38	G	A	0.00136537	0.00247505	0.58
	rs11153082	systolic blood pressure || id:ieu-b-38	ieu-b-38	G	A	0.0118808	0.00221975	8.70001e-08
	rs11172113	systolic blood pressure || id:ieu-b-38	ieu-b-38	C	T	0.00665629	0.00210791	0.0016
	rs12134493	systolic blood pressure || id:ieu-b-38	ieu-b-38	A	C	0.00114814	0.00323105	0.719999
	rs12684144	systolic blood pressure || id:ieu-b-38	ieu-b-38	C	T	-0.00210816	0.00246287	0.39
	rs6738979	systolic blood pressure || id:ieu-b-38	ieu-b-38	G	A	0.00698089	0.0026159	0.00759994
	rs903808	systolic blood pressure || id:ieu-b-38	ieu-b-38	C	T	-0.00316888	0.00216674	0.14
diastolic blood pressure	rs10218452	Migraine	ebi-a-GCST90038646	G	A	0.02841	0.00241398	7.4e-32
	rs11153082	Migraine	ebi-a-GCST90038646	G	A	0.0203777	0.00216849	5.2e-21
	rs11172113	Migraine	ebi-a-GCST90038646	C	T	-0.0234127	0.00206419	7.6e-30
	rs12684144	Migraine	ebi-a-GCST90038646	C	T	0.0210312	0.00242141	4.3e-18
	rs6700679	Migraine	ebi-a-GCST90038646	T	C	-0.0149021	0.00212542	2.1e-12
	rs6738979	Migraine	ebi-a-GCST90038646	G	A	-0.0191405	0.00247642	1.4e-14
	rs10218452	diastolic blood pressure || id:ieu-b-39	ieu-b-39	G	A	0.0107	0.0208	0.6061
	rs11153082	diastolic blood pressure || id:ieu-b-39	ieu-b-39	G	A	0.102	0.0185	3.57701e-08
	rs11172113	diastolic blood pressure || id:ieu-b-39	ieu-b-39	C	T	-0.0712	0.0177	5.59603e-05
	rs12684144	diastolic blood pressure || id:ieu-b-39	ieu-b-39	C	T	0.0775	0.0206	0.000166901
	rs6700679	diastolic blood pressure || id:ieu-b-39	ieu-b-39	T	C	-0.0943	0.0181	2.02801e-07
	rs6738979	diastolic blood pressure || id:ieu-b-39	ieu-b-39	G	A	0.028	0.0219	0.202
Stroke	rs10218452	Migraine	ebi-a-GCST90038646	G	A	0.02841	0.00241398	7.4e-32
	rs11153082	Migraine	ebi-a-GCST90038646	G	A	0.0203777	0.00216849	5.2e-21
	rs11172113	Migraine	ebi-a-GCST90038646	C	T	-0.0234127	0.00206419	7.6e-30
	rs12134493	Migraine	ebi-a-GCST90038646	A	C	0.0247242	0.00316189	7.1e-15
	rs12295710	Migraine	ebi-a-GCST90038646	T	C	0.0122674	0.0020372	2e-09
	rs12684144	Migraine	ebi-a-GCST90038646	C	T	0.0210312	0.00242141	4.3e-18
	rs17083744	Migraine	ebi-a-GCST90038646	T	C	0.0201478	0.00280723	1.1e-12
	rs2080685	Migraine	ebi-a-GCST90038646	G	T	0.0133575	0.0020337	5.4e-11
	rs6700679	Migraine	ebi-a-GCST90038646	T	C	-0.0149021	0.00212542	2.1e-12
	rs6738979	Migraine	ebi-a-GCST90038646	G	A	-0.0191405	0.00247642	1.4e-14
	rs79486579	Migraine	ebi-a-GCST90038646	C	A	0.0259337	0.00328004	3.4e-15
	rs903808	Migraine	ebi-a-GCST90038646	C	T	-0.0123051	0.00211047	5.7e-09
	rs10218452	Stroke || id:ebi-a-GCST90038613	ebi-a-GCST90038613	G	A	-1.35749e-05	0.000287607	0.96
	rs11153082	Stroke || id:ebi-a-GCST90038613	ebi-a-GCST90038613	G	A	-0.000104365	0.000257	0.68
	rs11172113	Stroke || id:ebi-a-GCST90038613	ebi-a-GCST90038613	C	T	1.82675e-05	0.000244334	0.94
	rs12134493	Stroke || id:ebi-a-GCST90038613	ebi-a-GCST90038613	A	C	0.000127171	0.000376785	0.74
	rs12295710	Stroke || id:ebi-a-GCST90038613	ebi-a-GCST90038613	T	C	0.000322112	0.000242069	0.18
	rs12684144	Stroke || id:ebi-a-GCST90038613	ebi-a-GCST90038613	C	T	-0.000129132	0.000286829	0.649999
	rs17083744	Stroke || id:ebi-a-GCST90038613	ebi-a-GCST90038613	T	C	0.000154693	0.000332689	0.64
	rs2080685	Stroke || id:ebi-a-GCST90038613	ebi-a-GCST90038613	G	T	-9.61866e-05	0.000245176	0.69
	rs6700679	Stroke || id:ebi-a-GCST90038613	ebi-a-GCST90038613	T	C	3.96104e-05	0.00025345	0.88
	rs6738979	Stroke || id:ebi-a-GCST90038613	ebi-a-GCST90038613	G	A	0.000156515	0.000302208	0.6
	rs79486579	Stroke || id:ebi-a-GCST90038613	ebi-a-GCST90038613	C	A	0.000562635	0.000390467	0.15
	rs903808	Stroke || id:ebi-a-GCST90038613	ebi-a-GCST90038613	C	T	8.08928e-05	0.00025176	0.75
severe traumatic brain injury	rs10218452	Migraine	ebi-a-GCST90038646	G	A	0.02841	0.00241398	7.4e-32
	rs11153082	Migraine	ebi-a-GCST90038646	G	A	0.0203777	0.00216849	5.2e-21
	rs11172113	Migraine	ebi-a-GCST90038646	C	T	-0.0234127	0.00206419	7.6e-30
	rs12134493	Migraine	ebi-a-GCST90038646	A	C	0.0247242	0.00316189	7.1e-15
	rs12295710	Migraine	ebi-a-GCST90038646	T	C	0.0122674	0.0020372	2e-09
	rs12684144	Migraine	ebi-a-GCST90038646	C	T	0.0210312	0.00242141	4.3e-18
	rs17083744	Migraine	ebi-a-GCST90038646	T	C	0.0201478	0.00280723	1.1e-12
	rs6700679	Migraine	ebi-a-GCST90038646	T	C	-0.0149021	0.00212542	2.1e-12
	rs6738979	Migraine	ebi-a-GCST90038646	G	A	-0.0191405	0.00247642	1.4e-14
	rs79486579	Migraine	ebi-a-GCST90038646	C	A	0.0259337	0.00328004	3.4e-15
	rs903808	Migraine	ebi-a-GCST90038646	C	T	-0.0123051	0.00211047	5.7e-09
	rs10218452	severe traumatic brain injury, does not include concussion || id:finn-b-TRAUMBRAIN_NONCONCUS	finn-b-TRAUMBRAIN_NONCONCUS	G	A	-0.0032	0.0299	0.9151
	rs11153082	severe traumatic brain injury, does not include concussion || id:finn-b-TRAUMBRAIN_NONCONCUS	finn-b-TRAUMBRAIN_NONCONCUS	G	A	0.0005	0.0279	0.9857
	rs11172113	severe traumatic brain injury, does not include concussion || id:finn-b-TRAUMBRAIN_NONCONCUS	finn-b-TRAUMBRAIN_NONCONCUS	C	T	-0.0379	0.0261	0.1466
	rs12134493	severe traumatic brain injury, does not include concussion || id:finn-b-TRAUMBRAIN_NONCONCUS	finn-b-TRAUMBRAIN_NONCONCUS	A	C	-0.027	0.0372	0.4691
	rs12295710	severe traumatic brain injury, does not include concussion || id:finn-b-TRAUMBRAIN_NONCONCUS	finn-b-TRAUMBRAIN_NONCONCUS	T	C	0.0067	0.0257	0.7934
	rs12684144	severe traumatic brain injury, does not include concussion || id:finn-b-TRAUMBRAIN_NONCONCUS	finn-b-TRAUMBRAIN_NONCONCUS	C	T	0.0237	0.0313	0.4485
	rs17083744	severe traumatic brain injury, does not include concussion || id:finn-b-TRAUMBRAIN_NONCONCUS	finn-b-TRAUMBRAIN_NONCONCUS	T	C	-0.005	0.0409	0.9032
	rs6700679	severe traumatic brain injury, does not include concussion || id:finn-b-TRAUMBRAIN_NONCONCUS	finn-b-TRAUMBRAIN_NONCONCUS	T	C	-0.0264	0.0259	0.3074
	rs6738979	severe traumatic brain injury, does not include concussion || id:finn-b-TRAUMBRAIN_NONCONCUS	finn-b-TRAUMBRAIN_NONCONCUS	G	A	0.0409	0.0353	0.2461
	rs79486579	severe traumatic brain injury, does not include concussion || id:finn-b-TRAUMBRAIN_NONCONCUS	finn-b-TRAUMBRAIN_NONCONCUS	C	A	0.0094	0.0359	0.793
	rs903808	severe traumatic brain injury, does not include concussion || id:finn-b-TRAUMBRAIN_NONCONCUS	finn-b-TRAUMBRAIN_NONCONCUS	C	T	0.0068	0.0269	0.8016
Type 2 diabetes	rs10218452	Migraine	ebi-a-GCST90038646	G	A	0.02841	0.00241398	7.4e-32
	rs11153082	Migraine	ebi-a-GCST90038646	G	A	0.0203777	0.00216849	5.2e-21
	rs11172113	Migraine	ebi-a-GCST90038646	C	T	-0.0234127	0.00206419	7.6e-30
	rs12134493	Migraine	ebi-a-GCST90038646	A	C	0.0247242	0.00316189	7.1e-15
	rs12684144	Migraine	ebi-a-GCST90038646	C	T	0.0210312	0.00242141	4.3e-18
	rs6700679	Migraine	ebi-a-GCST90038646	T	C	-0.0149021	0.00212542	2.1e-12
	rs6738979	Migraine	ebi-a-GCST90038646	G	A	-0.0191405	0.00247642	1.4e-14
	rs79486579	Migraine	ebi-a-GCST90038646	C	A	0.0259337	0.00328004	3.4e-15
	rs903808	Migraine	ebi-a-GCST90038646	C	T	-0.0123051	0.00211047	5.7e-09
	rs10218452	Type 2 diabetes || id:ebi-a-GCST90018926	ebi-a-GCST90018926	G	A	0.0084	0.0082	0.3039
	rs11153082	Type 2 diabetes || id:ebi-a-GCST90018926	ebi-a-GCST90018926	G	A	-0.0083	0.0065	0.2016
	rs11172113	Type 2 diabetes || id:ebi-a-GCST90018926	ebi-a-GCST90018926	C	T	-0.0032	0.007	0.651
	rs12134493	Type 2 diabetes || id:ebi-a-GCST90018926	ebi-a-GCST90018926	A	C	-0.0053	0.0102	0.6046
	rs12684144	Type 2 diabetes || id:ebi-a-GCST90018926	ebi-a-GCST90018926	C	T	0.0059	0.0088	0.501601
	rs6700679	Type 2 diabetes || id:ebi-a-GCST90018926	ebi-a-GCST90018926	T	C	-0.0045	0.0066	0.4954
	rs6738979	Type 2 diabetes || id:ebi-a-GCST90018926	ebi-a-GCST90018926	G	A	0.0055	0.0071	0.4406
	rs79486579	Type 2 diabetes || id:ebi-a-GCST90018926	ebi-a-GCST90018926	C	A	-0.0077	0.0077	0.3157
	rs903808	Type 2 diabetes || id:ebi-a-GCST90018926	ebi-a-GCST90018926	C	T	-0.0001	0.0064	0.9874
Depression	rs10218452	Migraine	ebi-a-GCST90038646	G	A	0.02841	0.00241398	7.4e-32
	rs11153082	Migraine	ebi-a-GCST90038646	G	A	0.0203777	0.00216849	5.2e-21
	rs11172113	Migraine	ebi-a-GCST90038646	C	T	-0.0234127	0.00206419	7.6e-30
	rs12134493	Migraine	ebi-a-GCST90038646	A	C	0.0247242	0.00316189	7.1e-15
	rs12295710	Migraine	ebi-a-GCST90038646	T	C	0.0122674	0.0020372	2e-09
	rs12684144	Migraine	ebi-a-GCST90038646	C	T	0.0210312	0.00242141	4.3e-18
	rs17083744	Migraine	ebi-a-GCST90038646	T	C	0.0201478	0.00280723	1.1e-12
	rs2080685	Migraine	ebi-a-GCST90038646	G	T	0.0133575	0.0020337	5.4e-11
	rs6700679	Migraine	ebi-a-GCST90038646	T	C	-0.0149021	0.00212542	2.1e-12
	rs6738979	Migraine	ebi-a-GCST90038646	G	A	-0.0191405	0.00247642	1.4e-14
	rs79486579	Migraine	ebi-a-GCST90038646	C	A	0.0259337	0.00328004	3.4e-15
	rs903808	Migraine	ebi-a-GCST90038646	C	T	-0.0123051	0.00211047	5.7e-09
	rs10218452	Depression || id:ebi-a-GCST90038650	ebi-a-GCST90038650	G	A	-0.00128313	0.000562426	0.0230001
	rs11153082	Depression || id:ebi-a-GCST90038650	ebi-a-GCST90038650	G	A	0.000728015	0.000502633	0.14
	rs11172113	Depression || id:ebi-a-GCST90038650	ebi-a-GCST90038650	C	T	-0.000714728	0.00047783	0.14
	rs12134493	Depression || id:ebi-a-GCST90038650	ebi-a-GCST90038650	A	C	0.000495572	0.000736817	0.49
	rs12295710	Depression || id:ebi-a-GCST90038650	ebi-a-GCST90038650	T	C	-0.00029436	0.000473412	0.52
	rs12684144	Depression || id:ebi-a-GCST90038650	ebi-a-GCST90038650	C	T	7.17153e-05	0.000560953	0.88
	rs17083744	Depression || id:ebi-a-GCST90038650	ebi-a-GCST90038650	T	C	0.0014954	0.000650662	0.021
	rs2080685	Depression || id:ebi-a-GCST90038650	ebi-a-GCST90038650	G	T	0.00041746	0.000479477	0.38
	rs6700679	Depression || id:ebi-a-GCST90038650	ebi-a-GCST90038650	T	C	-0.000692596	0.00049563	0.17
	rs6738979	Depression || id:ebi-a-GCST90038650	ebi-a-GCST90038650	G	A	-0.000305834	0.00059097	0.62
	rs79486579	Depression || id:ebi-a-GCST90038650	ebi-a-GCST90038650	C	A	1.18462e-06	0.000763614	1
	rs903808	Depression || id:ebi-a-GCST90038650	ebi-a-GCST90038650	C	T	0.000750525	0.000492363	0.13
Educational attainment	rs10218452	Migraine	ebi-a-GCST90038646	G	A	0.02841	0.00241398	7.4e-32
	rs11153082	Migraine	ebi-a-GCST90038646	G	A	0.0203777	0.00216849	5.2e-21
	rs11172113	Migraine	ebi-a-GCST90038646	C	T	-0.0234127	0.00206419	7.6e-30
	rs12134493	Migraine	ebi-a-GCST90038646	A	C	0.0247242	0.00316189	7.1e-15
	rs12684144	Migraine	ebi-a-GCST90038646	C	T	0.0210312	0.00242141	4.3e-18
	rs17083744	Migraine	ebi-a-GCST90038646	T	C	0.0201478	0.00280723	1.1e-12
	rs6700679	Migraine	ebi-a-GCST90038646	T	C	-0.0149021	0.00212542	2.1e-12
	rs6738979	Migraine	ebi-a-GCST90038646	G	A	-0.0191405	0.00247642	1.4e-14
	rs10218452	Educational attainment (years of education) || id:ebi-a-GCST90029013	ebi-a-GCST90029013	G	A	0.0197945	0.0118989	0.0850002
	rs11153082	Educational attainment (years of education) || id:ebi-a-GCST90029013	ebi-a-GCST90029013	G	A	0.0210141	0.0106993	0.05
	rs11172113	Educational attainment (years of education) || id:ebi-a-GCST90029013	ebi-a-GCST90029013	C	T	-0.0209666	0.0101368	0.0389996
	rs12134493	Educational attainment (years of education) || id:ebi-a-GCST90029013	ebi-a-GCST90029013	A	C	0.00435212	0.0154925	0.760001
	rs12684144	Educational attainment (years of education) || id:ebi-a-GCST90029013	ebi-a-GCST90029013	C	T	0.00103563	0.0118467	0.9
	rs17083744	Educational attainment (years of education) || id:ebi-a-GCST90029013	ebi-a-GCST90029013	T	C	-0.0193167	0.0138175	0.13
	rs6700679	Educational attainment (years of education) || id:ebi-a-GCST90029013	ebi-a-GCST90029013	T	C	-0.00136708	0.010471	0.91
	rs6738979	Educational attainment (years of education) || id:ebi-a-GCST90029013	ebi-a-GCST90029013	G	A	-0.0122598	0.0125534	0.36
Intelligence	rs10218452	Migraine	ebi-a-GCST90038646	G	A	0.02841	0.00241398	7.4e-32
	rs11172113	Migraine	ebi-a-GCST90038646	C	T	-0.0234127	0.00206419	7.6e-30
	rs12134493	Migraine	ebi-a-GCST90038646	A	C	0.0247242	0.00316189	7.1e-15
	rs12295710	Migraine	ebi-a-GCST90038646	T	C	0.0122674	0.0020372	2e-09
	rs12684144	Migraine	ebi-a-GCST90038646	C	T	0.0210312	0.00242141	4.3e-18
	rs17083744	Migraine	ebi-a-GCST90038646	T	C	0.0201478	0.00280723	1.1e-12
	rs6700679	Migraine	ebi-a-GCST90038646	T	C	-0.0149021	0.00212542	2.1e-12
	rs6738979	Migraine	ebi-a-GCST90038646	G	A	-0.0191405	0.00247642	1.4e-14
	rs903808	Migraine	ebi-a-GCST90038646	C	T	-0.0123051	0.00211047	5.7e-09
	rs10218452	Intelligence || id:ebi-a-GCST006250	ebi-a-GCST006250	G	A	0.00323781	0.00321212	0.3135
	rs11172113	Intelligence || id:ebi-a-GCST006250	ebi-a-GCST006250	C	T	-0.00625539	0.00280009	0.02549
	rs12134493	Intelligence || id:ebi-a-GCST006250	ebi-a-GCST006250	A	C	-0.00217734	0.00441651	0.6218
	rs12295710	Intelligence || id:ebi-a-GCST006250	ebi-a-GCST006250	T	C	0.00177178	0.00278582	0.5247
	rs12684144	Intelligence || id:ebi-a-GCST006250	ebi-a-GCST006250	C	T	-0.0028715	0.00325198	0.3774
	rs17083744	Intelligence || id:ebi-a-GCST006250	ebi-a-GCST006250	T	C	-0.00427063	0.00384742	0.2672
	rs6700679	Intelligence || id:ebi-a-GCST006250	ebi-a-GCST006250	T	C	0.00450386	0.00289824	0.1201
	rs6738979	Intelligence || id:ebi-a-GCST006250	ebi-a-GCST006250	G	A	0.00266582	0.0033157	0.4212
	rs903808	Intelligence || id:ebi-a-GCST006250	ebi-a-GCST006250	C	T	-0.00387305	0.00285623	0.1752
Ever smoked || id:ieu-b-4858	rs10218452	Migraine	ebi-a-GCST90038646	G	A	0.02841	0.00241398	7.4e-32
	rs11153082	Migraine	ebi-a-GCST90038646	G	A	0.0203777	0.00216849	5.2e-21
	rs11172113	Migraine	ebi-a-GCST90038646	C	T	-0.0234127	0.00206419	7.6e-30
	rs12134493	Migraine	ebi-a-GCST90038646	A	C	0.0247242	0.00316189	7.1e-15
	rs12295710	Migraine	ebi-a-GCST90038646	T	C	0.0122674	0.0020372	2e-09
	rs12684144	Migraine	ebi-a-GCST90038646	C	T	0.0210312	0.00242141	4.3e-18
	rs17083744	Migraine	ebi-a-GCST90038646	T	C	0.0201478	0.00280723	1.1e-12
	rs6700679	Migraine	ebi-a-GCST90038646	T	C	-0.0149021	0.00212542	2.1e-12
	rs6738979	Migraine	ebi-a-GCST90038646	G	A	-0.0191405	0.00247642	1.4e-14
	rs79486579	Migraine	ebi-a-GCST90038646	C	A	0.0259337	0.00328004	3.4e-15
	rs903808	Migraine	ebi-a-GCST90038646	C	T	-0.0123051	0.00211047	5.7e-09
	rs10218452	Ever smoked || id:ieu-b-4858	ieu-b-4858	G	A	-0.0035	0.0025	0.1594
	rs11153082	Ever smoked || id:ieu-b-4858	ieu-b-4858	G	A	0.001	0.0023	0.674099
	rs11172113	Ever smoked || id:ieu-b-4858	ieu-b-4858	C	T	-0.0005	0.0021	0.8045
	rs12134493	Ever smoked || id:ieu-b-4858	ieu-b-4858	A	C	0.0006	0.0032	0.8552
	rs12295710	Ever smoked || id:ieu-b-4858	ieu-b-4858	T	C	0.0024	0.0021	0.2533
	rs12684144	Ever smoked || id:ieu-b-4858	ieu-b-4858	C	T	-0.0015	0.0025	0.5412
	rs17083744	Ever smoked || id:ieu-b-4858	ieu-b-4858	T	C	-0.0003	0.0029	0.9098
	rs6700679	Ever smoked || id:ieu-b-4858	ieu-b-4858	T	C	0.004	0.0022	0.0729407
	rs6738979	Ever smoked || id:ieu-b-4858	ieu-b-4858	G	A	-0.0016	0.0027	0.558799
	rs79486579	Ever smoked || id:ieu-b-4858	ieu-b-4858	C	A	-0.0014	0.0041	0.7263
	rs903808	Ever smoked || id:ieu-b-4858	ieu-b-4858	C	T	0.001	0.0022	0.6363
Alcohol use	rs10218452	Migraine	ebi-a-GCST90038646	G	A	0.02841	0.00241398	7.4e-32
	rs11153082	Migraine	ebi-a-GCST90038646	G	A	0.0203777	0.00216849	5.2e-21
	rs11172113	Migraine	ebi-a-GCST90038646	C	T	-0.0234127	0.00206419	7.6e-30
	rs12134493	Migraine	ebi-a-GCST90038646	A	C	0.0247242	0.00316189	7.1e-15
	rs12295710	Migraine	ebi-a-GCST90038646	T	C	0.0122674	0.0020372	2e-09
	rs12684144	Migraine	ebi-a-GCST90038646	C	T	0.0210312	0.00242141	4.3e-18
	rs17083744	Migraine	ebi-a-GCST90038646	T	C	0.0201478	0.00280723	1.1e-12
	rs6700679	Migraine	ebi-a-GCST90038646	T	C	-0.0149021	0.00212542	2.1e-12
	rs6738979	Migraine	ebi-a-GCST90038646	G	A	-0.0191405	0.00247642	1.4e-14
	rs903808	Migraine	ebi-a-GCST90038646	C	T	-0.0123051	0.00211047	5.7e-09
	rs10218452	Diagnoses - secondary ICD10: Z72.1 Alcohol use || id:ukb-b-391	ukb-b-391	G	A	0.00010829	0.000220586	0.62
	rs11153082	Diagnoses - secondary ICD10: Z72.1 Alcohol use || id:ukb-b-391	ukb-b-391	G	A	-0.000282166	0.000197683	0.15
	rs11172113	Diagnoses - secondary ICD10: Z72.1 Alcohol use || id:ukb-b-391	ukb-b-391	C	T	3.8657e-05	0.000187499	0.84
	rs12134493	Diagnoses - secondary ICD10: Z72.1 Alcohol use || id:ukb-b-391	ukb-b-391	A	C	0.000154308	0.000287316	0.59
	rs12295710	Diagnoses - secondary ICD10: Z72.1 Alcohol use || id:ukb-b-391	ukb-b-391	T	C	0.000280771	0.000184738	0.13
	rs12684144	Diagnoses - secondary ICD10: Z72.1 Alcohol use || id:ukb-b-391	ukb-b-391	C	T	0.000207131	0.000219164	0.34
	rs17083744	Diagnoses - secondary ICD10: Z72.1 Alcohol use || id:ukb-b-391	ukb-b-391	T	C	1.31698e-05	0.000255499	0.96
	rs6700679	Diagnoses - secondary ICD10: Z72.1 Alcohol use || id:ukb-b-391	ukb-b-391	T	C	-8.64277e-05	0.000194104	0.66
	rs6738979	Diagnoses - secondary ICD10: Z72.1 Alcohol use || id:ukb-b-391	ukb-b-391	G	A	-0.000227457	0.000232965	0.33
	rs903808	Diagnoses - secondary ICD10: Z72.1 Alcohol use || id:ukb-b-391	ukb-b-391	C	T	-0.000161624	0.000192929	0.4
Body mass index	rs10218452	Migraine	ebi-a-GCST90038646	G	A	0.02841	0.00241398	7.4e-32
	rs11153082	Migraine	ebi-a-GCST90038646	G	A	0.0203777	0.00216849	5.2e-21
	rs12684144	Migraine	ebi-a-GCST90038646	C	T	0.0210312	0.00242141	4.3e-18
	rs17083744	Migraine	ebi-a-GCST90038646	T	C	0.0201478	0.00280723	1.1e-12
	rs10218452	Body mass index (BMI) || id:ukb-b-19953	ukb-b-19953	G	A	-0.00027426	0.00235536	0.91
	rs11153082	Body mass index (BMI) || id:ukb-b-19953	ukb-b-19953	G	A	0.00454661	0.00211499	0.032
	rs12684144	Body mass index (BMI) || id:ukb-b-19953	ukb-b-19953	C	T	-0.000567338	0.00234827	0.81
	rs17083744	Body mass index (BMI) || id:ukb-b-19953	ukb-b-19953	T	C	0.00115595	0.00273365	0.67
	rs10217047	Migraine || id:ebi-a-GCST90038646	ebi-a-GCST90038646	A	C	-0.000443232	0.000582042	0.47
triglycerides	rs10218452	Triglycerides|| id:ebi-a-GCST90092992	ebi-a-GCST90092992	G	A	-0.0125409	0.00475026	0.00830004
	rs11153082	Triglycerides|| id:ebi-a-GCST90092992	ebi-a-GCST90092992	G	A	0.00179169	0.00426079	0.67
	rs11172113	Triglycerides|| id:ebi-a-GCST90092992	ebi-a-GCST90092992	C	T	-0.00610875	0.00404395	0.13
	rs12134493	Triglycerides|| id:ebi-a-GCST90092992	ebi-a-GCST90092992	A	C	-0.0066559	0.006208	0.28
	rs12295710	Triglycerides|| id:ebi-a-GCST90092992	ebi-a-GCST90092992	T	C	-0.000663469	0.00398844	0.87
	rs12684144	Triglycerides|| id:ebi-a-GCST90092992	ebi-a-GCST90092992	C	T	-0.00231005	0.00474023	0.630001
	rs2080685	Triglycerides|| id:ebi-a-GCST90092992	ebi-a-GCST90092992	G	T	-0.00657809	0.00405667	0.1
	rs6700679	Triglycerides|| id:ebi-a-GCST90092992	ebi-a-GCST90092992	T	C	-0.00376645	0.00418343	0.37
	rs6738979	Triglycerides|| id:ebi-a-GCST90092992	ebi-a-GCST90092992	G	A	0.00743988	0.00503725	0.14
	rs79486579	Triglycerides|| id:ebi-a-GCST90092992	ebi-a-GCST90092992	C	A	-0.00491338	0.00648782	0.450001
	rs903808	Triglycerides|| id:ebi-a-GCST90092992	ebi-a-GCST90092992	C	T	-0.00282154	0.00416125	0.5
	rs10218452	Migraine	ebi-a-GCST90038646	G	A	0.02841	0.00241398	7.4e-32
	rs11153082	Migraine	ebi-a-GCST90038646	G	A	0.0203777	0.00216849	5.2e-21
	rs11172113	Migraine	ebi-a-GCST90038646	C	T	-0.0234127	0.00206419	7.6e-30
	rs12295710	Migraine	ebi-a-GCST90038646	T	C	0.0122674	0.0020372	2e-09
	rs12684144	Migraine	ebi-a-GCST90038646	C	T	0.0210312	0.00242141	4.3e-18
	rs17083744	Migraine	ebi-a-GCST90038646	T	C	0.0201478	0.00280723	1.1e-12
	rs2080685	Migraine	ebi-a-GCST90038646	G	T	0.0133575	0.0020337	5.4e-11
	rs6700679	Migraine	ebi-a-GCST90038646	T	C	-0.0149021	0.00212542	2.1e-12
	rs6738979	Migraine	ebi-a-GCST90038646	G	A	-0.0191405	0.00247642	1.4e-14
	rs79486579	Migraine	ebi-a-GCST90038646	C	A	0.0259337	0.00328004	3.4e-15
	rs903808	Migraine	ebi-a-GCST90038646	C	T	-0.0123051	0.00211047	5.7e-09
Low density lipoprotein cholesterol levels	rs10218452	Low density lipoprotein cholesterol levels || id:ebi-a-GCST90101745	ebi-a-GCST90101745	G	A	0.0123087	0.01283	0.40351
	rs11153082	Low density lipoprotein cholesterol levels || id:ebi-a-GCST90101745	ebi-a-GCST90101745	G	A	0.000308066	0.0103585	0.950085
	rs11172113	Low density lipoprotein cholesterol levels || id:ebi-a-GCST90101745	ebi-a-GCST90101745	C	T	-0.0072673	0.0119306	0.651262
	rs12295710	Low density lipoprotein cholesterol levels || id:ebi-a-GCST90101745	ebi-a-GCST90101745	T	C	0.0053043	0.0269597	0.902506
	rs12684144	Low density lipoprotein cholesterol levels || id:ebi-a-GCST90101745	ebi-a-GCST90101745	C	T	0.00923661	0.0202297	0.388252
	rs17083744	Low density lipoprotein cholesterol levels || id:ebi-a-GCST90101745	ebi-a-GCST90101745	T	C	0.00258944	0.0166262	0.91963
	rs2080685	Low density lipoprotein cholesterol levels || id:ebi-a-GCST90101745	ebi-a-GCST90101745	G	T	-0.00414505	0.0170048	0.743945
	rs6700679	Low density lipoprotein cholesterol levels || id:ebi-a-GCST90101745	ebi-a-GCST90101745	T	C	0.00315687	0.0106906	0.821106
	rs6738979	Low density lipoprotein cholesterol levels || id:ebi-a-GCST90101745	ebi-a-GCST90101745	G	A	-0.0282081	0.0333822	0.428835
	rs79486579	Low density lipoprotein cholesterol levels || id:ebi-a-GCST90101745	ebi-a-GCST90101745	C	A	0.0355159	0.0266249	0.223584
	rs903808	Low density lipoprotein cholesterol levels || id:ebi-a-GCST90101745	ebi-a-GCST90101745	C	T	0.00329959	0.00999833	0.795931
High density lipoprotein cholesterol levels	rs10218452	Migraine	ebi-a-GCST90038646	G	A	0.02841	0.00241398	7.4e-32
	rs11153082	Migraine	ebi-a-GCST90038646	G	A	0.0203777	0.00216849	5.2e-21
	rs11172113	Migraine	ebi-a-GCST90038646	C	T	-0.0234127	0.00206419	7.6e-30
	rs12684144	Migraine	ebi-a-GCST90038646	C	T	0.0210312	0.00242141	4.3e-18
	rs2080685	Migraine	ebi-a-GCST90038646	G	T	0.0133575	0.0020337	5.4e-11
	rs6700679	Migraine	ebi-a-GCST90038646	T	C	-0.0149021	0.00212542	2.1e-12
	rs6738979	Migraine	ebi-a-GCST90038646	G	A	-0.0191405	0.00247642	1.4e-14
	rs10218452	Apolipoprotein B levels (UKB data field 30640) || id:ebi-a-GCST90013994	ebi-a-GCST90013994	G	A	-0.00445286	0.00250183	0.0751017
	rs11153082	Apolipoprotein B levels (UKB data field 30640) || id:ebi-a-GCST90013994	ebi-a-GCST90013994	G	A	0.00300314	0.00222831	0.177749
	rs11172113	Apolipoprotein B levels (UKB data field 30640) || id:ebi-a-GCST90013994	ebi-a-GCST90013994	C	T	0.00168493	0.00210784	0.424079
	rs12684144	Apolipoprotein B levels (UKB data field 30640) || id:ebi-a-GCST90013994	ebi-a-GCST90013994	C	T	-0.00587676	0.00246379	0.0170675
	rs2080685	Apolipoprotein B levels (UKB data field 30640) || id:ebi-a-GCST90013994	ebi-a-GCST90013994	G	T	-0.00179903	0.00211159	0.394226
	rs6700679	Apolipoprotein B levels (UKB data field 30640) || id:ebi-a-GCST90013994	ebi-a-GCST90013994	T	C	-0.00165829	0.00220114	0.451225
	rs6738979	Apolipoprotein B levels (UKB data field 30640) || id:ebi-a-GCST90013994	ebi-a-GCST90013994	G	A	-0.00255348	0.00264156	0.333717
Apolipoprotein A1	rs10218452	Migraine	ebi-a-GCST90038646	G	A	0.02841	0.00241398	7.4e-32
	rs11153082	Migraine	ebi-a-GCST90038646	G	A	0.0203777	0.00216849	5.2e-21
	rs11172113	Migraine	ebi-a-GCST90038646	C	T	-0.0234127	0.00206419	7.6e-30
	rs12134493	Migraine	ebi-a-GCST90038646	A	C	0.0247242	0.00316189	7.1e-15
	rs12295710	Migraine	ebi-a-GCST90038646	T	C	0.0122674	0.0020372	2e-09
	rs12684144	Migraine	ebi-a-GCST90038646	C	T	0.0210312	0.00242141	4.3e-18
	rs17083744	Migraine	ebi-a-GCST90038646	T	C	0.0201478	0.00280723	1.1e-12
	rs2080685	Migraine	ebi-a-GCST90038646	G	T	0.0133575	0.0020337	5.4e-11
	rs6738979	Migraine	ebi-a-GCST90038646	G	A	-0.0191405	0.00247642	1.4e-14
	rs79486579	Migraine	ebi-a-GCST90038646	C	A	0.0259337	0.00328004	3.4e-15
	rs903808	Migraine	ebi-a-GCST90038646	C	T	-0.0123051	0.00211047	5.7e-09
	rs10218452	Apolipoprotein A1 levels || id:ebi-a-GCST90092808	ebi-a-GCST90092808	G	A	0.00314633	0.00450532	0.48
	rs11153082	Apolipoprotein A1 levels || id:ebi-a-GCST90092808	ebi-a-GCST90092808	G	A	-0.00739576	0.00404898	0.0680002
	rs11172113	Apolipoprotein A1 levels || id:ebi-a-GCST90092808	ebi-a-GCST90092808	C	T	0.00489949	0.00383489	0.2
	rs12134493	Apolipoprotein A1 levels || id:ebi-a-GCST90092808	ebi-a-GCST90092808	A	C	-0.00853802	0.00588789	0.15
	rs12295710	Apolipoprotein A1 levels || id:ebi-a-GCST90092808	ebi-a-GCST90092808	T	C	0.000860472	0.00378288	0.82
	rs12684144	Apolipoprotein A1 levels || id:ebi-a-GCST90092808	ebi-a-GCST90092808	C	T	0.00562488	0.00449464	0.21
	rs17083744	Apolipoprotein A1 levels || id:ebi-a-GCST90092808	ebi-a-GCST90092808	T	C	0.00676736	0.00522318	0.2
	rs2080685	Apolipoprotein A1 levels || id:ebi-a-GCST90092808	ebi-a-GCST90092808	G	T	0.00160665	0.00384695	0.68
	rs6738979	Apolipoprotein A1 levels || id:ebi-a-GCST90092808	ebi-a-GCST90092808	G	A	0.00718171	0.00478165	0.13
	rs79486579	Apolipoprotein A1 levels || id:ebi-a-GCST90092808	ebi-a-GCST90092808	C	A	0.000219935	0.00615257	0.97
	rs903808	Apolipoprotein A1 levels || id:ebi-a-GCST90092808	ebi-a-GCST90092808	C	T	0.00359202	0.00394678	0.36
Apolipoprotein E	rs10218452	Migraine	ebi-a-GCST90038646	G	A	0.02841	0.00241398	7.4e-32
	rs11153082	Migraine	ebi-a-GCST90038646	G	A	0.0203777	0.00216849	5.2e-21
	rs11172113	Migraine	ebi-a-GCST90038646	C	T	-0.0234127	0.00206419	7.6e-30
	rs12134493	Migraine	ebi-a-GCST90038646	A	C	0.0247242	0.00316189	7.1e-15
	rs12295710	Migraine	ebi-a-GCST90038646	T	C	0.0122674	0.0020372	2e-09
	rs12684144	Migraine	ebi-a-GCST90038646	C	T	0.0210312	0.00242141	4.3e-18
	rs17083744	Migraine	ebi-a-GCST90038646	T	C	0.0201478	0.00280723	1.1e-12
	rs2080685	Migraine	ebi-a-GCST90038646	G	T	0.0133575	0.0020337	5.4e-11
	rs6700679	Migraine	ebi-a-GCST90038646	T	C	-0.0149021	0.00212542	2.1e-12
	rs6738979	Migraine	ebi-a-GCST90038646	G	A	-0.0191405	0.00247642	1.4e-14
	rs79486579	Migraine	ebi-a-GCST90038646	C	A	0.0259337	0.00328004	3.4e-15
	rs903808	Migraine	ebi-a-GCST90038646	C	T	-0.0123051	0.00211047	5.7e-09
	rs10218452	Apolipoprotein E (isoform E3) || id:prot-a-131	prot-a-131	G	A	-0.0016	0.0297	0.954993
	rs11153082	Apolipoprotein E (isoform E3) || id:prot-a-131	prot-a-131	G	A	-0.0304	0.0265	0.251189
	rs11172113	Apolipoprotein E (isoform E3) || id:prot-a-131	prot-a-131	C	T	-0.0315	0.0252	0.213796
	rs12134493	Apolipoprotein E (isoform E3) || id:prot-a-131	prot-a-131	A	C	-0.0318	0.0391	0.416869
	rs12295710	Apolipoprotein E (isoform E3) || id:prot-a-131	prot-a-131	T	C	0.0138	0.0245	0.57544
	rs12684144	Apolipoprotein E (isoform E3) || id:prot-a-131	prot-a-131	C	T	-0.009	0.0297	0.758578
	rs17083744	Apolipoprotein E (isoform E3) || id:prot-a-131	prot-a-131	T	C	-0.0332	0.035	0.338844
	rs2080685	Apolipoprotein E (isoform E3) || id:prot-a-131	prot-a-131	G	T	-0.0155	0.0252	0.537032
	rs6700679	Apolipoprotein E (isoform E3) || id:prot-a-131	prot-a-131	T	C	-0.0327	0.0265	0.218776
	rs6738979	Apolipoprotein E (isoform E3) || id:prot-a-131	prot-a-131	G	A	-0.0303	0.0311	0.331131
	rs79486579	Apolipoprotein E (isoform E3) || id:prot-a-131	prot-a-131	C	A	0.0295	0.0392	0.446684
	rs903808	Apolipoprotein E (isoform E3) || id:prot-a-131	prot-a-131	C	T	-0.0427	0.0264	0.104713
Hearing loss	rs10218452	Migraine	ebi-a-GCST90038646	G	A	0.02841	0.00241398	7.4e-32
	rs11153082	Migraine	ebi-a-GCST90038646	G	A	0.0203777	0.00216849	5.2e-21
	rs11172113	Migraine	ebi-a-GCST90038646	C	T	-0.0234127	0.00206419	7.6e-30
	rs12134493	Migraine	ebi-a-GCST90038646	A	C	0.0247242	0.00316189	7.1e-15
	rs12295710	Migraine	ebi-a-GCST90038646	T	C	0.0122674	0.0020372	2e-09
	rs12684144	Migraine	ebi-a-GCST90038646	C	T	0.0210312	0.00242141	4.3e-18
	rs17083744	Migraine	ebi-a-GCST90038646	T	C	0.0201478	0.00280723	1.1e-12
	rs2080685	Migraine	ebi-a-GCST90038646	G	T	0.0133575	0.0020337	5.4e-11
	rs6700679	Migraine	ebi-a-GCST90038646	T	C	-0.0149021	0.00212542	2.1e-12
	rs6738979	Migraine	ebi-a-GCST90038646	G	A	-0.0191405	0.00247642	1.4e-14
	rs79486579	Migraine	ebi-a-GCST90038646	C	A	0.0259337	0.00328004	3.4e-15
	rs903808	Migraine	ebi-a-GCST90038646	C	T	-0.0123051	0.00211047	5.7e-09
	rs10218452	Hearing loss, difficulty in hearing || id:ebi-a-GCST90018857	ebi-a-GCST90018857	G	A	0.0086	0.0135	0.5257
	rs11153082	Hearing loss, difficulty in hearing || id:ebi-a-GCST90018857	ebi-a-GCST90018857	G	A	0.0132	0.0117	0.2586
	rs11172113	Hearing loss, difficulty in hearing || id:ebi-a-GCST90018857	ebi-a-GCST90018857	C	T	-0.0156	0.0116	0.1789
	rs12134493	Hearing loss, difficulty in hearing || id:ebi-a-GCST90018857	ebi-a-GCST90018857	A	C	-0.0256	0.0169	0.1303
	rs12295710	Hearing loss, difficulty in hearing || id:ebi-a-GCST90018857	ebi-a-GCST90018857	T	C	-0.014	0.011	0.2039
	rs12684144	Hearing loss, difficulty in hearing || id:ebi-a-GCST90018857	ebi-a-GCST90018857	C	T	-0.0022	0.0141	0.8752
	rs17083744	Hearing loss, difficulty in hearing || id:ebi-a-GCST90018857	ebi-a-GCST90018857	T	C	-0.0396	0.0171	0.0207
	rs2080685	Hearing loss, difficulty in hearing || id:ebi-a-GCST90018857	ebi-a-GCST90018857	G	T	0.0075	0.0204	0.7141
	rs6700679	Hearing loss, difficulty in hearing || id:ebi-a-GCST90018857	ebi-a-GCST90018857	T	C	-0.0165	0.0114	0.1492
	rs6738979	Hearing loss, difficulty in hearing || id:ebi-a-GCST90018857	ebi-a-GCST90018857	G	A	0.0029	0.0136	0.8292
	rs79486579	Hearing loss, difficulty in hearing || id:ebi-a-GCST90018857	ebi-a-GCST90018857	C	A	-0.0135	0.0148	0.3621
	rs903808	Hearing loss, difficulty in hearing || id:ebi-a-GCST90018857	ebi-a-GCST90018857	C	T	0.0037	0.0114	0.746799
Chronic periodontitis	rs10218452	Migraine	ebi-a-GCST90038646	G	A	0.02841	0.00241398	7.4e-32
	rs11153082	Migraine	ebi-a-GCST90038646	G	A	0.0203777	0.00216849	5.2e-21
	rs11172113	Migraine	ebi-a-GCST90038646	C	T	-0.0234127	0.00206419	7.6e-30
	rs12134493	Migraine	ebi-a-GCST90038646	A	C	0.0247242	0.00316189	7.1e-15
	rs12295710	Migraine	ebi-a-GCST90038646	T	C	0.0122674	0.0020372	2e-09
	rs12684144	Migraine	ebi-a-GCST90038646	C	T	0.0210312	0.00242141	4.3e-18
	rs17083744	Migraine	ebi-a-GCST90038646	T	C	0.0201478	0.00280723	1.1e-12
	rs6700679	Migraine	ebi-a-GCST90038646	T	C	-0.0149021	0.00212542	2.1e-12
	rs6738979	Migraine	ebi-a-GCST90038646	G	A	-0.0191405	0.00247642	1.4e-14
	rs79486579	Migraine	ebi-a-GCST90038646	C	A	0.0259337	0.00328004	3.4e-15
	rs903808	Migraine	ebi-a-GCST90038646	C	T	-0.0123051	0.00211047	5.7e-09
	rs10218452	Chronic periodontitis || id:finn-b-K11_PERIODON_CHRON	finn-b-K11_PERIODON_CHRON	G	A	0.0107	0.0304	0.7248
	rs11153082	Chronic periodontitis || id:finn-b-K11_PERIODON_CHRON	finn-b-K11_PERIODON_CHRON	G	A	0.0048	0.0284	0.8647
	rs11172113	Chronic periodontitis || id:finn-b-K11_PERIODON_CHRON	finn-b-K11_PERIODON_CHRON	C	T	-0.0128	0.0266	0.6303
	rs12134493	Chronic periodontitis || id:finn-b-K11_PERIODON_CHRON	finn-b-K11_PERIODON_CHRON	A	C	0.0543	0.0378	0.151
	rs12295710	Chronic periodontitis || id:finn-b-K11_PERIODON_CHRON	finn-b-K11_PERIODON_CHRON	T	C	-0.005	0.0261	0.8478
	rs12684144	Chronic periodontitis || id:finn-b-K11_PERIODON_CHRON	finn-b-K11_PERIODON_CHRON	C	T	0.0001	0.0318	0.997
	rs17083744	Chronic periodontitis || id:finn-b-K11_PERIODON_CHRON	finn-b-K11_PERIODON_CHRON	T	C	-0.0103	0.0413	0.8038
	rs6700679	Chronic periodontitis || id:finn-b-K11_PERIODON_CHRON	finn-b-K11_PERIODON_CHRON	T	C	-0.0275	0.0264	0.2974
	rs6738979	Chronic periodontitis || id:finn-b-K11_PERIODON_CHRON	finn-b-K11_PERIODON_CHRON	G	A	0.0097	0.0359	0.787399
	rs79486579	Chronic periodontitis || id:finn-b-K11_PERIODON_CHRON	finn-b-K11_PERIODON_CHRON	C	A	0.0046	0.0367	0.8997
	rs903808	Chronic periodontitis || id:finn-b-K11_PERIODON_CHRON	finn-b-K11_PERIODON_CHRON	C	T	0.0052	0.0273	0.8491
Sleep apnea syndrome	rs10218452	Migraine	ebi-a-GCST90038646	G	A	0.02841	0.00241398	7.4e-32
	rs11153082	Migraine	ebi-a-GCST90038646	G	A	0.0203777	0.00216849	5.2e-21
	rs11172113	Migraine	ebi-a-GCST90038646	C	T	-0.0234127	0.00206419	7.6e-30
	rs12134493	Migraine	ebi-a-GCST90038646	A	C	0.0247242	0.00316189	7.1e-15
	rs12295710	Migraine	ebi-a-GCST90038646	T	C	0.0122674	0.0020372	2e-09
	rs12684144	Migraine	ebi-a-GCST90038646	C	T	0.0210312	0.00242141	4.3e-18
	rs17083744	Migraine	ebi-a-GCST90038646	T	C	0.0201478	0.00280723	1.1e-12
	rs6700679	Migraine	ebi-a-GCST90038646	T	C	-0.0149021	0.00212542	2.1e-12
	rs6738979	Migraine	ebi-a-GCST90038646	G	A	-0.0191405	0.00247642	1.4e-14
	rs79486579	Migraine	ebi-a-GCST90038646	C	A	0.0259337	0.00328004	3.4e-15
	rs903808	Migraine	ebi-a-GCST90038646	C	T	-0.0123051	0.00211047	5.7e-09
	rs10218452	Sleep apnea syndrome || id:ebi-a-GCST90018696	ebi-a-GCST90018696	G	A	-0.130595	0.101962	0.200255
	rs11153082	Sleep apnea syndrome || id:ebi-a-GCST90018696	ebi-a-GCST90018696	G	A	0.0682538	0.0656889	0.298783
	rs11172113	Sleep apnea syndrome || id:ebi-a-GCST90018696	ebi-a-GCST90018696	C	T	-0.0154051	0.0838048	0.854154
	rs12134493	Sleep apnea syndrome || id:ebi-a-GCST90018696	ebi-a-GCST90018696	A	C	0.0346882	0.120562	0.773562
	rs12295710	Sleep apnea syndrome || id:ebi-a-GCST90018696	ebi-a-GCST90018696	T	C	0.0275823	0.0658912	0.675506
	rs12684144	Sleep apnea syndrome || id:ebi-a-GCST90018696	ebi-a-GCST90018696	C	T	0.0400773	0.121699	0.741918
	rs17083744	Sleep apnea syndrome || id:ebi-a-GCST90018696	ebi-a-GCST90018696	T	C	0.130506	0.126672	0.302884
	rs6700679	Sleep apnea syndrome || id:ebi-a-GCST90018696	ebi-a-GCST90018696	T	C	0.0599365	0.0724376	0.407997
	rs6738979	Sleep apnea syndrome || id:ebi-a-GCST90018696	ebi-a-GCST90018696	G	A	-0.085261	0.0659613	0.196152
	rs79486579	Sleep apnea syndrome || id:ebi-a-GCST90018696	ebi-a-GCST90018696	C	A	-0.0515469	0.0682438	0.450047
	rs903808	Sleep apnea syndrome || id:ebi-a-GCST90018696	ebi-a-GCST90018696	C	T	0.0389849	0.0666086	0.558357
Insomnia	rs10218452	Migraine	ebi-a-GCST90038646	G	A	0.02841	0.00241398	7.4e-32
	rs11153082	Migraine	ebi-a-GCST90038646	G	A	0.0203777	0.00216849	5.2e-21
	rs11172113	Migraine	ebi-a-GCST90038646	C	T	-0.0234127	0.00206419	7.6e-30
	rs12134493	Migraine	ebi-a-GCST90038646	A	C	0.0247242	0.00316189	7.1e-15
	rs12295710	Migraine	ebi-a-GCST90038646	T	C	0.0122674	0.0020372	2e-09
	rs12684144	Migraine	ebi-a-GCST90038646	C	T	0.0210312	0.00242141	4.3e-18
	rs17083744	Migraine	ebi-a-GCST90038646	T	C	0.0201478	0.00280723	1.1e-12
	rs2080685	Migraine	ebi-a-GCST90038646	G	T	0.0133575	0.0020337	5.4e-11
	rs6700679	Migraine	ebi-a-GCST90038646	T	C	-0.0149021	0.00212542	2.1e-12
	rs6738979	Migraine	ebi-a-GCST90038646	G	A	-0.0191405	0.00247642	1.4e-14
	rs79486579	Migraine	ebi-a-GCST90038646	C	A	0.0259337	0.00328004	3.4e-15
	rs903808	Migraine	ebi-a-GCST90038646	C	T	-0.0123051	0.00211047	5.7e-09
	rs10218452	Insomnia || id:ebi-a-GCST90018869	ebi-a-GCST90018869	G	A	0.0295	0.0413	0.475
	rs11153082	Insomnia || id:ebi-a-GCST90018869	ebi-a-GCST90018869	G	A	0.0361	0.0357	0.3128
	rs11172113	Insomnia || id:ebi-a-GCST90018869	ebi-a-GCST90018869	C	T	0.0297	0.0358	0.4058
	rs12134493	Insomnia || id:ebi-a-GCST90018869	ebi-a-GCST90018869	A	C	-0.0166	0.0512	0.7456
	rs12295710	Insomnia || id:ebi-a-GCST90018869	ebi-a-GCST90018869	T	C	-0.0496	0.0336	0.1396
	rs12684144	Insomnia || id:ebi-a-GCST90018869	ebi-a-GCST90018869	C	T	0.0452	0.0437	0.301
	rs17083744	Insomnia || id:ebi-a-GCST90018869	ebi-a-GCST90018869	T	C	0.0094	0.0548	0.8636
	rs2080685	Insomnia || id:ebi-a-GCST90018869	ebi-a-GCST90018869	G	T	0.112	0.1026	0.2752
	rs6700679	Insomnia || id:ebi-a-GCST90018869	ebi-a-GCST90018869	T	C	0.0473	0.0347	0.1728
	rs6738979	Insomnia || id:ebi-a-GCST90018869	ebi-a-GCST90018869	G	A	0.0518	0.0415	0.2119
	rs79486579	Insomnia || id:ebi-a-GCST90018869	ebi-a-GCST90018869	C	A	-0.0556	0.0435	0.2018
	rs903808	Insomnia || id:ebi-a-GCST90018869	ebi-a-GCST90018869	C	T	-0.045	0.035	0.1986
Physical activity	rs10218452	Migraine	ebi-a-GCST90038646	G	A	0.02841	0.00241398	7.4e-32
	rs11153082	Migraine	ebi-a-GCST90038646	G	A	0.0203777	0.00216849	5.2e-21
	rs11172113	Migraine	ebi-a-GCST90038646	C	T	-0.0234127	0.00206419	7.6e-30
	rs12134493	Migraine	ebi-a-GCST90038646	A	C	0.0247242	0.00316189	7.1e-15
	rs12295710	Migraine	ebi-a-GCST90038646	T	C	0.0122674	0.0020372	2e-09
	rs12684144	Migraine	ebi-a-GCST90038646	C	T	0.0210312	0.00242141	4.3e-18
	rs17083744	Migraine	ebi-a-GCST90038646	T	C	0.0201478	0.00280723	1.1e-12
	rs2080685	Migraine	ebi-a-GCST90038646	G	T	0.0133575	0.0020337	5.4e-11
	rs6700679	Migraine	ebi-a-GCST90038646	T	C	-0.0149021	0.00212542	2.1e-12
	rs79486579	Migraine	ebi-a-GCST90038646	C	A	0.0259337	0.00328004	3.4e-15
	rs903808	Migraine	ebi-a-GCST90038646	C	T	-0.0123051	0.00211047	5.7e-09
	rs10218452	Physical activity || id:ebi-a-GCST90093322	ebi-a-GCST90093322	G	A	0.0624392	0.044674	0.17
	rs11153082	Physical activity || id:ebi-a-GCST90093322	ebi-a-GCST90093322	G	A	-0.110665	0.0401192	0.00599998
	rs11172113	Physical activity || id:ebi-a-GCST90093322	ebi-a-GCST90093322	C	T	-0.00936038	0.0381415	0.83
	rs12134493	Physical activity || id:ebi-a-GCST90093322	ebi-a-GCST90093322	A	C	-0.0442305	0.0582819	0.44
	rs12295710	Physical activity || id:ebi-a-GCST90093322	ebi-a-GCST90093322	T	C	-0.033314	0.0375054	0.36
	rs12684144	Physical activity || id:ebi-a-GCST90093322	ebi-a-GCST90093322	C	T	0.0683915	0.0442873	0.12
	rs17083744	Physical activity || id:ebi-a-GCST90093322	ebi-a-GCST90093322	T	C	-0.0530098	0.0518852	0.31
	rs2080685	Physical activity || id:ebi-a-GCST90093322	ebi-a-GCST90093322	G	T	0.04289	0.0380273	0.26
	rs6700679	Physical activity || id:ebi-a-GCST90093322	ebi-a-GCST90093322	T	C	0.0577284	0.0393311	0.14
	rs79486579	Physical activity || id:ebi-a-GCST90093322	ebi-a-GCST90093322	C	A	-0.0453761	0.0611843	0.46
	rs903808	Physical activity || id:ebi-a-GCST90093322	ebi-a-GCST90093322	C	T	0.0401905	0.0391579	0.3
Coffee intake	rs10218452	Migraine	ebi-a-GCST90038646	G	A	0.02841	0.00241398	7.4e-32
	rs11153082	Migraine	ebi-a-GCST90038646	G	A	0.0203777	0.00216849	5.2e-21
	rs11172113	Migraine	ebi-a-GCST90038646	C	T	-0.0234127	0.00206419	7.6e-30
	rs12134493	Migraine	ebi-a-GCST90038646	A	C	0.0247242	0.00316189	7.1e-15
	rs12295710	Migraine	ebi-a-GCST90038646	T	C	0.0122674	0.0020372	2e-09
	rs12684144	Migraine	ebi-a-GCST90038646	C	T	0.0210312	0.00242141	4.3e-18
	rs17083744	Migraine	ebi-a-GCST90038646	T	C	0.0201478	0.00280723	1.1e-12
	rs2080685	Migraine	ebi-a-GCST90038646	G	T	0.0133575	0.0020337	5.4e-11
	rs6700679	Migraine	ebi-a-GCST90038646	T	C	-0.0149021	0.00212542	2.1e-12
	rs6738979	Migraine	ebi-a-GCST90038646	G	A	-0.0191405	0.00247642	1.4e-14
	rs79486579	Migraine	ebi-a-GCST90038646	C	A	0.0259337	0.00328004	3.4e-15
	rs903808	Migraine	ebi-a-GCST90038646	C	T	-0.0123051	0.00211047	5.7e-09
	rs10218452	Coffee type: Instant coffee || id:ukb-d-1508_2	ukb-d-1508_2	G	A	-0.00140708	0.00157147	0.370579
	rs11153082	Coffee type: Instant coffee || id:ukb-d-1508_2	ukb-d-1508_2	G	A	-0.00123675	0.00140908	0.380109
	rs11172113	Coffee type: Instant coffee || id:ukb-d-1508_2	ukb-d-1508_2	C	T	0.00392406	0.00133378	0.00326062
	rs12134493	Coffee type: Instant coffee || id:ukb-d-1508_2	ukb-d-1508_2	A	C	0.00233416	0.00204488	0.253677
	rs12295710	Coffee type: Instant coffee || id:ukb-d-1508_2	ukb-d-1508_2	T	C	-0.00170185	0.00131367	0.195152
	rs12684144	Coffee type: Instant coffee || id:ukb-d-1508_2	ukb-d-1508_2	C	T	0.00143847	0.00156097	0.356777
	rs17083744	Coffee type: Instant coffee || id:ukb-d-1508_2	ukb-d-1508_2	T	C	-5.13969e-06	0.00182332	0.997751
	rs2080685	Coffee type: Instant coffee || id:ukb-d-1508_2	ukb-d-1508_2	G	T	-0.000631851	0.00133623	0.636313
	rs6700679	Coffee type: Instant coffee || id:ukb-d-1508_2	ukb-d-1508_2	T	C	0.000650165	0.00138215	0.638068
	rs6738979	Coffee type: Instant coffee || id:ukb-d-1508_2	ukb-d-1508_2	G	A	-0.00106816	0.00166023	0.519976
	rs79486579	Coffee type: Instant coffee || id:ukb-d-1508_2	ukb-d-1508_2	C	A	0.000267306	0.00214246	0.900709
	rs903808	Coffee type: Instant coffee || id:ukb-d-1508_2	ukb-d-1508_2	C	T	0.00115609	0.00137086	0.399043
Green tea intake	rs10218452	Migraine	ebi-a-GCST90038646	G	A	0.02841	0.00241398	7.4e-32
	rs11153082	Migraine	ebi-a-GCST90038646	G	A	0.0203777	0.00216849	5.2e-21
	rs11172113	Migraine	ebi-a-GCST90038646	C	T	-0.0234127	0.00206419	7.6e-30
	rs12134493	Migraine	ebi-a-GCST90038646	A	C	0.0247242	0.00316189	7.1e-15
	rs12295710	Migraine	ebi-a-GCST90038646	T	C	0.0122674	0.0020372	2e-09
	rs12684144	Migraine	ebi-a-GCST90038646	C	T	0.0210312	0.00242141	4.3e-18
	rs17083744	Migraine	ebi-a-GCST90038646	T	C	0.0201478	0.00280723	1.1e-12
	rs6700679	Migraine	ebi-a-GCST90038646	T	C	-0.0149021	0.00212542	2.1e-12
	rs6738979	Migraine	ebi-a-GCST90038646	G	A	-0.0191405	0.00247642	1.4e-14
	rs903808	Migraine	ebi-a-GCST90038646	C	T	-0.0123051	0.00211047	5.7e-09
	rs10218452	Green tea intake || id:ukb-b-4078	ukb-b-4078	G	A	-0.341146	0.142641	0.017
	rs11153082	Green tea intake || id:ukb-b-4078	ukb-b-4078	G	A	0.0256295	0.127911	0.84
	rs11172113	Green tea intake || id:ukb-b-4078	ukb-b-4078	C	T	0.0813736	0.121576	0.5
	rs12134493	Green tea intake || id:ukb-b-4078	ukb-b-4078	A	C	0.0428167	0.187542	0.82
	rs12295710	Green tea intake || id:ukb-b-4078	ukb-b-4078	T	C	-0.00426674	0.120042	0.97
	rs12684144	Green tea intake || id:ukb-b-4078	ukb-b-4078	C	T	0.152303	0.142086	0.28
	rs17083744	Green tea intake || id:ukb-b-4078	ukb-b-4078	T	C	-0.104008	0.166	0.53
	rs6700679	Green tea intake || id:ukb-b-4078	ukb-b-4078	T	C	0.081415	0.126063	0.52
	rs6738979	Green tea intake || id:ukb-b-4078	ukb-b-4078	G	A	0.0735373	0.15154	0.630001
	rs903808	Green tea intake || id:ukb-b-4078	ukb-b-4078	C	T	-0.0411644	0.124925	0.74
Vegetable intake	rs10218452	Migraine	ebi-a-GCST90038646	G	A	0.02841	0.00241398	7.4e-32
	rs11153082	Migraine	ebi-a-GCST90038646	G	A	0.0203777	0.00216849	5.2e-21
	rs11172113	Migraine	ebi-a-GCST90038646	C	T	-0.0234127	0.00206419	7.6e-30
	rs12134493	Migraine	ebi-a-GCST90038646	A	C	0.0247242	0.00316189	7.1e-15
	rs12295710	Migraine	ebi-a-GCST90038646	T	C	0.0122674	0.0020372	2e-09
	rs12684144	Migraine	ebi-a-GCST90038646	C	T	0.0210312	0.00242141	4.3e-18
	rs17083744	Migraine	ebi-a-GCST90038646	T	C	0.0201478	0.00280723	1.1e-12
	rs6700679	Migraine	ebi-a-GCST90038646	T	C	-0.0149021	0.00212542	2.1e-12
	rs6738979	Migraine	ebi-a-GCST90038646	G	A	-0.0191405	0.00247642	1.4e-14
	rs903808	Migraine	ebi-a-GCST90038646	C	T	-0.0123051	0.00211047	5.7e-09
	rs10218452	Cooked vegetable intake || id:ukb-b-8089	ukb-b-8089	G	A	-0.00184359	0.00186461	0.32
	rs11153082	Cooked vegetable intake || id:ukb-b-8089	ukb-b-8089	G	A	0.00279415	0.00167102	0.0949992
	rs11172113	Cooked vegetable intake || id:ukb-b-8089	ukb-b-8089	C	T	-0.00471119	0.00158549	0.00299999
	rs12134493	Cooked vegetable intake || id:ukb-b-8089	ukb-b-8089	A	C	-0.000974857	0.00242734	0.69
	rs12295710	Cooked vegetable intake || id:ukb-b-8089	ukb-b-8089	T	C	0.000415271	0.0015622	0.79
	rs12684144	Cooked vegetable intake || id:ukb-b-8089	ukb-b-8089	C	T	-0.00430816	0.00185305	0.02
	rs17083744	Cooked vegetable intake || id:ukb-b-8089	ukb-b-8089	T	C	-0.00139851	0.00216089	0.52
	rs6700679	Cooked vegetable intake || id:ukb-b-8089	ukb-b-8089	T	C	-0.00156438	0.00164052	0.34
	rs6738979	Cooked vegetable intake || id:ukb-b-8089	ukb-b-8089	G	A	0.00186026	0.00197014	0.35
	rs903808	Cooked vegetable intake || id:ukb-b-8089	ukb-b-8089	C	T	0.00109612	0.00163141	0.5
Omega-3 or fish oil supplement	rs10218452	Migraine	ebi-a-GCST90038646	G	A	0.02841	0.00241398	7.4e-32
	rs11153082	Migraine	ebi-a-GCST90038646	G	A	0.0203777	0.00216849	5.2e-21
	rs11172113	Migraine	ebi-a-GCST90038646	C	T	-0.0234127	0.00206419	7.6e-30
	rs12134493	Migraine	ebi-a-GCST90038646	A	C	0.0247242	0.00316189	7.1e-15
	rs12295710	Migraine	ebi-a-GCST90038646	T	C	0.0122674	0.0020372	2e-09
	rs12684144	Migraine	ebi-a-GCST90038646	C	T	0.0210312	0.00242141	4.3e-18
	rs17083744	Migraine	ebi-a-GCST90038646	T	C	0.0201478	0.00280723	1.1e-12
	rs6700679	Migraine	ebi-a-GCST90038646	T	C	-0.0149021	0.00212542	2.1e-12
	rs6738979	Migraine	ebi-a-GCST90038646	G	A	-0.0191405	0.00247642	1.4e-14
	rs903808	Migraine	ebi-a-GCST90038646	C	T	-0.0123051	0.00211047	5.7e-09
	rs10218452	Treatment/medication code: omega-3/fish oil supplement || id:ukb-b-17010	ukb-b-17010	G	A	-0.00083072	0.000471986	0.0779992
	rs11153082	Treatment/medication code: omega-3/fish oil supplement || id:ukb-b-17010	ukb-b-17010	G	A	0.000713293	0.000422991	0.0920005
	rs11172113	Treatment/medication code: omega-3/fish oil supplement || id:ukb-b-17010	ukb-b-17010	C	T	-0.000616981	0.000401195	0.12
	rs12134493	Treatment/medication code: omega-3/fish oil supplement || id:ukb-b-17010	ukb-b-17010	A	C	-0.000182205	0.000614785	0.77
	rs12295710	Treatment/medication code: omega-3/fish oil supplement || id:ukb-b-17010	ukb-b-17010	T	C	-0.000293712	0.000395274	0.46
	rs12684144	Treatment/medication code: omega-3/fish oil supplement || id:ukb-b-17010	ukb-b-17010	C	T	0.000447616	0.000468935	0.34
	rs17083744	Treatment/medication code: omega-3/fish oil supplement || id:ukb-b-17010	ukb-b-17010	T	C	0.000480048	0.000546717	0.38
	rs6700679	Treatment/medication code: omega-3/fish oil supplement || id:ukb-b-17010	ukb-b-17010	T	C	-0.00030889	0.00041532	0.46
	rs6738979	Treatment/medication code: omega-3/fish oil supplement || id:ukb-b-17010	ukb-b-17010	G	A	-0.000320703	0.000498455	0.52
	rs903808	Treatment/medication code: omega-3/fish oil supplement || id:ukb-b-17010	ukb-b-17010	C	T	-9.10234e-05	0.000412793	0.83
Fresh fruit intake	rs10218452	Migraine	ebi-a-GCST90038646	G	A	0.02841	0.00241398	7.4e-32
	rs11153082	Migraine	ebi-a-GCST90038646	G	A	0.0203777	0.00216849	5.2e-21
	rs11172113	Migraine	ebi-a-GCST90038646	C	T	-0.0234127	0.00206419	7.6e-30
	rs12134493	Migraine	ebi-a-GCST90038646	A	C	0.0247242	0.00316189	7.1e-15
	rs12295710	Migraine	ebi-a-GCST90038646	T	C	0.0122674	0.0020372	2e-09
	rs12684144	Migraine	ebi-a-GCST90038646	C	T	0.0210312	0.00242141	4.3e-18
	rs17083744	Migraine	ebi-a-GCST90038646	T	C	0.0201478	0.00280723	1.1e-12
	rs6700679	Migraine	ebi-a-GCST90038646	T	C	-0.0149021	0.00212542	2.1e-12
	rs6738979	Migraine	ebi-a-GCST90038646	G	A	-0.0191405	0.00247642	1.4e-14
	rs903808	Migraine	ebi-a-GCST90038646	C	T	-0.0123051	0.00211047	5.7e-09
	rs10218452	Fresh fruit intake || id:ukb-b-3881	ukb-b-3881	G	A	0.00158283	0.00145961	0.28
	rs11153082	Fresh fruit intake || id:ukb-b-3881	ukb-b-3881	G	A	0.00120766	0.00130819	0.36
	rs11172113	Fresh fruit intake || id:ukb-b-3881	ukb-b-3881	C	T	-0.000838208	0.00124127	0.5
	rs12134493	Fresh fruit intake || id:ukb-b-3881	ukb-b-3881	A	C	-0.00106454	0.00190089	0.58
	rs12295710	Fresh fruit intake || id:ukb-b-3881	ukb-b-3881	T	C	0.00178692	0.00122291	0.14
	rs12684144	Fresh fruit intake || id:ukb-b-3881	ukb-b-3881	C	T	-0.00328532	0.00145136	0.0239999
	rs17083744	Fresh fruit intake || id:ukb-b-3881	ukb-b-3881	T	C	-0.00192219	0.00169208	0.26
	rs6700679	Fresh fruit intake || id:ukb-b-3881	ukb-b-3881	T	C	-0.000298466	0.00128421	0.82
	rs6738979	Fresh fruit intake || id:ukb-b-3881	ukb-b-3881	G	A	-0.00202302	0.00154159	0.19
	rs903808	Fresh fruit intake || id:ukb-b-3881	ukb-b-3881	C	T	0.000443987	0.0012769	0.73
Serum 25-Hydroxyvitamin D levels	rs10218452	Migraine	ebi-a-GCST90038646	G	A	0.02841	0.00241398	7.4e-32
	rs11153082	Migraine	ebi-a-GCST90038646	G	A	0.0203777	0.00216849	5.2e-21
	rs11172113	Migraine	ebi-a-GCST90038646	C	T	-0.0234127	0.00206419	7.6e-30
	rs12295710	Migraine	ebi-a-GCST90038646	T	C	0.0122674	0.0020372	2e-09
	rs12684144	Migraine	ebi-a-GCST90038646	C	T	0.0210312	0.00242141	4.3e-18
	rs17083744	Migraine	ebi-a-GCST90038646	T	C	0.0201478	0.00280723	1.1e-12
	rs10218452	Serum 25-Hydroxyvitamin D levels || id:ebi-a-GCST90000618	ebi-a-GCST90000618	G	A	0.00174206	0.00241722	0.471103
	rs11153082	Serum 25-Hydroxyvitamin D levels || id:ebi-a-GCST90000618	ebi-a-GCST90000618	G	A	-0.00119084	0.00217105	0.583343
	rs11172113	Serum 25-Hydroxyvitamin D levels || id:ebi-a-GCST90000618	ebi-a-GCST90000618	C	T	-0.00596752	0.00206166	0.00379743
	rs12295710	Serum 25-Hydroxyvitamin D levels || id:ebi-a-GCST90000618	ebi-a-GCST90000618	T	C	0.00150474	0.00203214	0.459014
	rs12684144	Serum 25-Hydroxyvitamin D levels || id:ebi-a-GCST90000618	ebi-a-GCST90000618	C	T	0.00159236	0.00241719	0.510047
	rs17083744	Serum 25-Hydroxyvitamin D levels || id:ebi-a-GCST90000618	ebi-a-GCST90000618	T	C	-0.00535207	0.00281414	0.0571913
Paracetamol of NSAID medication	rs10218452	Migraine	ebi-a-GCST90038646	G	A	0.02841	0.00241398	7.4e-32
	rs11153082	Migraine	ebi-a-GCST90038646	G	A	0.0203777	0.00216849	5.2e-21
	rs11172113	Migraine	ebi-a-GCST90038646	C	T	-0.0234127	0.00206419	7.6e-30
	rs12134493	Migraine	ebi-a-GCST90038646	A	C	0.0247242	0.00316189	7.1e-15
	rs12295710	Migraine	ebi-a-GCST90038646	T	C	0.0122674	0.0020372	2e-09
	rs12684144	Migraine	ebi-a-GCST90038646	C	T	0.0210312	0.00242141	4.3e-18
	rs17083744	Migraine	ebi-a-GCST90038646	T	C	0.0201478	0.00280723	1.1e-12
	rs6700679	Migraine	ebi-a-GCST90038646	T	C	-0.0149021	0.00212542	2.1e-12
	rs6738979	Migraine	ebi-a-GCST90038646	G	A	-0.0191405	0.00247642	1.4e-14
	rs79486579	Migraine	ebi-a-GCST90038646	C	A	0.0259337	0.00328004	3.4e-15
	rs903808	Migraine	ebi-a-GCST90038646	C	T	-0.0123051	0.00211047	5.7e-09
	rs10218452	Paracetamol of NSAID medication || id:finn-b-RX_PARACETAMOL_NSAID	finn-b-RX_PARACETAMOL_NSAID	G	A	0.0163	0.0098	0.097259
	rs11153082	Paracetamol of NSAID medication || id:finn-b-RX_PARACETAMOL_NSAID	finn-b-RX_PARACETAMOL_NSAID	G	A	0.0091	0.0092	0.3235
	rs11172113	Paracetamol of NSAID medication || id:finn-b-RX_PARACETAMOL_NSAID	finn-b-RX_PARACETAMOL_NSAID	C	T	-0.0217	0.0086	0.0115699
	rs12134493	Paracetamol of NSAID medication || id:finn-b-RX_PARACETAMOL_NSAID	finn-b-RX_PARACETAMOL_NSAID	A	C	-0.0021	0.0122	0.8667
	rs12295710	Paracetamol of NSAID medication || id:finn-b-RX_PARACETAMOL_NSAID	finn-b-RX_PARACETAMOL_NSAID	T	C	0.0088	0.0084	0.2999
	rs12684144	Paracetamol of NSAID medication || id:finn-b-RX_PARACETAMOL_NSAID	finn-b-RX_PARACETAMOL_NSAID	C	T	0.0088	0.0103	0.3923
	rs17083744	Paracetamol of NSAID medication || id:finn-b-RX_PARACETAMOL_NSAID	finn-b-RX_PARACETAMOL_NSAID	T	C	-0.0255	0.0134	0.0577803
	rs6700679	Paracetamol of NSAID medication || id:finn-b-RX_PARACETAMOL_NSAID	finn-b-RX_PARACETAMOL_NSAID	T	C	-0.0105	0.0085	0.2184
	rs6738979	Paracetamol of NSAID medication || id:finn-b-RX_PARACETAMOL_NSAID	finn-b-RX_PARACETAMOL_NSAID	G	A	-0.0194	0.0116	0.0949992
	rs79486579	Paracetamol of NSAID medication || id:finn-b-RX_PARACETAMOL_NSAID	finn-b-RX_PARACETAMOL_NSAID	C	A	0.0142	0.0119	0.2315
	rs903808	Paracetamol of NSAID medication || id:finn-b-RX_PARACETAMOL_NSAID	finn-b-RX_PARACETAMOL_NSAID	C	T	0.0156	0.0089	0.0780405
Tumor necrosis factor alpha	rs10218452	Migraine	ebi-a-GCST90038646	G	A	0.02841	0.00241398	7.4e-32
	rs11153082	Migraine	ebi-a-GCST90038646	G	A	0.0203777	0.00216849	5.2e-21
	rs11172113	Migraine	ebi-a-GCST90038646	C	T	-0.0234127	0.00206419	7.6e-30
	rs12134493	Migraine	ebi-a-GCST90038646	A	C	0.0247242	0.00316189	7.1e-15
	rs12295710	Migraine	ebi-a-GCST90038646	T	C	0.0122674	0.0020372	2e-09
	rs12684144	Migraine	ebi-a-GCST90038646	C	T	0.0210312	0.00242141	4.3e-18
	rs17083744	Migraine	ebi-a-GCST90038646	T	C	0.0201478	0.00280723	1.1e-12
	rs6700679	Migraine	ebi-a-GCST90038646	T	C	-0.0149021	0.00212542	2.1e-12
	rs6738979	Migraine	ebi-a-GCST90038646	G	A	-0.0191405	0.00247642	1.4e-14
	rs79486579	Migraine	ebi-a-GCST90038646	C	A	0.0259337	0.00328004	3.4e-15
	rs903808	Migraine	ebi-a-GCST90038646	C	T	-0.0123051	0.00211047	5.7e-09
	rs10218452	Tumor necrosis factor alpha levels || id:ebi-a-GCST004426	ebi-a-GCST004426	G	A	-0.0043	0.0279	0.8825
	rs11153082	Tumor necrosis factor alpha levels || id:ebi-a-GCST004426	ebi-a-GCST004426	G	A	-0.0208	0.0259	0.4218
	rs11172113	Tumor necrosis factor alpha levels || id:ebi-a-GCST004426	ebi-a-GCST004426	C	T	0.0326	0.0245	0.1827
	rs12134493	Tumor necrosis factor alpha levels || id:ebi-a-GCST004426	ebi-a-GCST004426	A	C	-0.0041	0.0354	0.9096
	rs12295710	Tumor necrosis factor alpha levels || id:ebi-a-GCST004426	ebi-a-GCST004426	T	C	-0.0285	0.0246	0.246
	rs12684144	Tumor necrosis factor alpha levels || id:ebi-a-GCST004426	ebi-a-GCST004426	C	T	-0.0268	0.0293	0.3605
	rs17083744	Tumor necrosis factor alpha levels || id:ebi-a-GCST004426	ebi-a-GCST004426	T	C	-0.03	0.0403	0.4572
	rs6700679	Tumor necrosis factor alpha levels || id:ebi-a-GCST004426	ebi-a-GCST004426	T	C	0.0685	0.0245	0.00521999
	rs6738979	Tumor necrosis factor alpha levels || id:ebi-a-GCST004426	ebi-a-GCST004426	G	A	0.031	0.0328	0.3484
	rs79486579	Tumor necrosis factor alpha levels || id:ebi-a-GCST004426	ebi-a-GCST004426	C	A	-0.0592	0.034	0.0816601
	rs903808	Tumor necrosis factor alpha levels || id:ebi-a-GCST004426	ebi-a-GCST004426	C	T	-0.0203	0.0248	0.4126
Interleukin-1 alpha	rs10218452	Migraine	ebi-a-GCST90038646	G	A	0.02841	0.00241398	7.4e-32
	rs11153082	Migraine	ebi-a-GCST90038646	G	A	0.0203777	0.00216849	5.2e-21
	rs11172113	Migraine	ebi-a-GCST90038646	C	T	-0.0234127	0.00206419	7.6e-30
	rs12134493	Migraine	ebi-a-GCST90038646	A	C	0.0247242	0.00316189	7.1e-15
	rs12295710	Migraine	ebi-a-GCST90038646	T	C	0.0122674	0.0020372	2e-09
	rs12684144	Migraine	ebi-a-GCST90038646	C	T	0.0210312	0.00242141	4.3e-18
	rs17083744	Migraine	ebi-a-GCST90038646	T	C	0.0201478	0.00280723	1.1e-12
	rs2080685	Migraine	ebi-a-GCST90038646	G	T	0.0133575	0.0020337	5.4e-11
	rs6700679	Migraine	ebi-a-GCST90038646	T	C	-0.0149021	0.00212542	2.1e-12
	rs6738979	Migraine	ebi-a-GCST90038646	G	A	-0.0191405	0.00247642	1.4e-14
	rs79486579	Migraine	ebi-a-GCST90038646	C	A	0.0259337	0.00328004	3.4e-15
	rs903808	Migraine	ebi-a-GCST90038646	C	T	-0.0123051	0.00211047	5.7e-09
	rs10218452	Interleukin-1 alpha || id:prot-a-1494	prot-a-1494	G	A	-0.0145	0.0297	0.630957
	rs11153082	Interleukin-1 alpha || id:prot-a-1494	prot-a-1494	G	A	0.0047	0.0266	0.851138
	rs11172113	Interleukin-1 alpha || id:prot-a-1494	prot-a-1494	C	T	-0.0145	0.0252	0.562341
	rs12134493	Interleukin-1 alpha || id:prot-a-1494	prot-a-1494	A	C	-0.0378	0.0391	0.331131
	rs12295710	Interleukin-1 alpha || id:prot-a-1494	prot-a-1494	T	C	-0.0141	0.0245	0.562341
	rs12684144	Interleukin-1 alpha || id:prot-a-1494	prot-a-1494	C	T	0.0302	0.0297	0.30903
	rs17083744	Interleukin-1 alpha || id:prot-a-1494	prot-a-1494	T	C	0.0193	0.035	0.57544
	rs2080685	Interleukin-1 alpha || id:prot-a-1494	prot-a-1494	G	T	0.0315	0.0252	0.213796
	rs6700679	Interleukin-1 alpha || id:prot-a-1494	prot-a-1494	T	C	-0.0205	0.0265	0.436516
	rs6738979	Interleukin-1 alpha || id:prot-a-1494	prot-a-1494	G	A	0.0696	0.031	0.0251189
	rs79486579	Interleukin-1 alpha || id:prot-a-1494	prot-a-1494	C	A	0.0249	0.0392	0.524807
	rs903808	Interleukin-1 alpha || id:prot-a-1494	prot-a-1494	C	T	-0.0186	0.0264	0.47863
Interleukin-1 beta	rs10218452	Migraine	ebi-a-GCST90038646	G	A	0.02841	0.00241398	7.4e-32
	rs11153082	Migraine	ebi-a-GCST90038646	G	A	0.0203777	0.00216849	5.2e-21
	rs11172113	Migraine	ebi-a-GCST90038646	C	T	-0.0234127	0.00206419	7.6e-30
	rs12134493	Migraine	ebi-a-GCST90038646	A	C	0.0247242	0.00316189	7.1e-15
	rs12295710	Migraine	ebi-a-GCST90038646	T	C	0.0122674	0.0020372	2e-09
	rs12684144	Migraine	ebi-a-GCST90038646	C	T	0.0210312	0.00242141	4.3e-18
	rs17083744	Migraine	ebi-a-GCST90038646	T	C	0.0201478	0.00280723	1.1e-12
	rs2080685	Migraine	ebi-a-GCST90038646	G	T	0.0133575	0.0020337	5.4e-11
	rs6700679	Migraine	ebi-a-GCST90038646	T	C	-0.0149021	0.00212542	2.1e-12
	rs6738979	Migraine	ebi-a-GCST90038646	G	A	-0.0191405	0.00247642	1.4e-14
	rs79486579	Migraine	ebi-a-GCST90038646	C	A	0.0259337	0.00328004	3.4e-15
	rs903808	Migraine	ebi-a-GCST90038646	C	T	-0.0123051	0.00211047	5.7e-09
	rs10218452	Interleukin-1 beta || id:prot-a-1495	prot-a-1495	G	A	0.001	0.0297	0.977237
	rs11153082	Interleukin-1 beta || id:prot-a-1495	prot-a-1495	G	A	0.0519	0.0265	0.0501187
	rs11172113	Interleukin-1 beta || id:prot-a-1495	prot-a-1495	C	T	-0.0013	0.0252	0.954993
	rs12134493	Interleukin-1 beta || id:prot-a-1495	prot-a-1495	A	C	-0.0233	0.0391	0.549541
	rs12295710	Interleukin-1 beta || id:prot-a-1495	prot-a-1495	T	C	-0.0132	0.0245	0.588844
	rs12684144	Interleukin-1 beta || id:prot-a-1495	prot-a-1495	C	T	0.02	0.0297	0.501187
	rs17083744	Interleukin-1 beta || id:prot-a-1495	prot-a-1495	T	C	0.0129	0.035	0.707946
	rs2080685	Interleukin-1 beta || id:prot-a-1495	prot-a-1495	G	T	0.0331	0.0252	0.190546
	rs6700679	Interleukin-1 beta || id:prot-a-1495	prot-a-1495	T	C	-0.0192	0.0265	0.467735
	rs6738979	Interleukin-1 beta || id:prot-a-1495	prot-a-1495	G	A	0.0083	0.0311	0.794328
	rs79486579	Interleukin-1 beta || id:prot-a-1495	prot-a-1495	C	A	-0.025	0.0392	0.524807
	rs903808	Interleukin-1 beta || id:prot-a-1495	prot-a-1495	C	T	0.0274	0.0264	0.301995
Interleukin-6	rs10218452	Migraine	ebi-a-GCST90038646	G	A	0.02841	0.00241398	7.4e-32
	rs11153082	Migraine	ebi-a-GCST90038646	G	A	0.0203777	0.00216849	5.2e-21
	rs11172113	Migraine	ebi-a-GCST90038646	C	T	-0.0234127	0.00206419	7.6e-30
	rs12134493	Migraine	ebi-a-GCST90038646	A	C	0.0247242	0.00316189	7.1e-15
	rs12295710	Migraine	ebi-a-GCST90038646	T	C	0.0122674	0.0020372	2e-09
	rs12684144	Migraine	ebi-a-GCST90038646	C	T	0.0210312	0.00242141	4.3e-18
	rs17083744	Migraine	ebi-a-GCST90038646	T	C	0.0201478	0.00280723	1.1e-12
	rs2080685	Migraine	ebi-a-GCST90038646	G	T	0.0133575	0.0020337	5.4e-11
	rs6700679	Migraine	ebi-a-GCST90038646	T	C	-0.0149021	0.00212542	2.1e-12
	rs6738979	Migraine	ebi-a-GCST90038646	G	A	-0.0191405	0.00247642	1.4e-14
	rs79486579	Migraine	ebi-a-GCST90038646	C	A	0.0259337	0.00328004	3.4e-15
	rs903808	Migraine	ebi-a-GCST90038646	C	T	-0.0123051	0.00211047	5.7e-09
	rs10218452	Interleukin-6 || id:prot-a-1538	prot-a-1538	G	A	0.0021	0.0297	0.933254
	rs11153082	Interleukin-6 || id:prot-a-1538	prot-a-1538	G	A	-0.001	0.0266	0.977237
	rs11172113	Interleukin-6 || id:prot-a-1538	prot-a-1538	C	T	-0.0217	0.0252	0.389045
	rs12134493	Interleukin-6 || id:prot-a-1538	prot-a-1538	A	C	-0.0114	0.0391	0.776247
	rs12295710	Interleukin-6 || id:prot-a-1538	prot-a-1538	T	C	0.0007	0.0245	0.977237
	rs12684144	Interleukin-6 || id:prot-a-1538	prot-a-1538	C	T	-0.0316	0.0297	0.288403
	rs17083744	Interleukin-6 || id:prot-a-1538	prot-a-1538	T	C	0.017	0.035	0.630957
	rs2080685	Interleukin-6 || id:prot-a-1538	prot-a-1538	G	T	-0.004	0.0252	0.870964
	rs6700679	Interleukin-6 || id:prot-a-1538	prot-a-1538	T	C	-0.0094	0.0265	0.724436
	rs6738979	Interleukin-6 || id:prot-a-1538	prot-a-1538	G	A	-0.0515	0.031	0.0977237
	rs79486579	Interleukin-6 || id:prot-a-1538	prot-a-1538	C	A	-0.0114	0.0392	0.776247
	rs903808	Interleukin-6 || id:prot-a-1538	prot-a-1538	C	T	-0.0264	0.0264	0.316228

## Sheet: Supplemental Table 5
Supplemental Table 5. Sensitivity analysis of Multivariable Mendelian Randomization Analyses.
Adjusted for	Heterogeneity IVW p	Heterogeneity egger p	Pleiotropy test p
Atrial fibrillation	0.947519	0.936949	0.518194
Hypertension	0.934827	0.875394	0.771119
Systolic blood pressure	0.577933	0.433645	0.952876
Diastolic blood pressure	0.626976	0.776109	0.221421
Stroke	0.748646	0.66534	0.785358
Severe traumatic brain injury	0.76602	0.759848	0.384175
Type 2 diabetes	0.484218	0.372011	0.921912
Depression	0.974364	0.951139	0.925678
Educational attainment (years of education)	0.662081	0.599867	0.501631
Intelligence	0.726021	0.698115	0.43314
Ever smoked	0.694616	0.628808	0.595951
Alcohol use	0.727427	0.676501	0.519871
Body mass index	0.447235	0.921775	0.205946
Triglycerides	0.792334	0.732953	0.602961
Low density lipoprotein cholesterol levels	0.624311	0.54681	0.606674
High density lipoprotein cholesterol levels	0.6798	0.634521	0.490356
Apolipoprotein A1 levels	0.723523	0.650199	0.628415
Apolipoprotein B levels	0.562654	0.397595	0.921595
Apolipoprotein E levels	0.674816	0.624921	0.508042
Hearing loss	0.721272	0.629434	0.871783
Chronic periodontitis	0.679244	0.587316	0.810186
Sleep apnea syndrome	0.862222	0.807662	0.698056
Insomnia	0.758318	0.669404	0.910379
Physical activity	0.647344	0.691447	0.26217
Coffee intake	0.685526	0.620365	0.587784
Green tea intake	0.754339	0.658119	0.90211
Vegetable intake	0.801425	0.726494	0.720971
Omega-3 or fish oil supplement	0.965875	0.934352	0.933358
Fresh fruit intake	0.707198	0.621346	0.702882
Serum 25-Hydroxyvitamin D levels	0.604683	0.534191	0.463549
Paracetamol of NSAID medication	0.737614	0.70765	0.452393
Tumor necrosis factor alpha	0.91852	0.889563	0.604489
Interleukin-1 alpha	0.675826	0.615129	0.559413
Interleukin-1 beta	0.864753	0.856758	0.426357
Interleukin-6	0.694736	0.622616	0.63554

## Sheet: Supplemental Table 6
Supplemental Table 6. Multivariable Mendelian Randomization Analyses.
Adjusted for		nSNPs	beta	se	p-value	or	or_lci95	or_uci95
Atrial fibrillation	IVW	11	0.563643	0.156026	0.000303259	1.75706	1.29413	2.38559
	MR-Egger	11	0.549104	0.15764	0.000495322	1.7317	1.27142	2.35861
	Weighted Median	11	0.560951	0.216734	0.00964778	1.75234	1.14587	2.6798
Hypertension	IVW	7	0.583792	0.178976	0.00110692	1.79282	1.26239	2.54614
	MR-Egger	7	0.59316	0.18185	0.00110705	1.8097	1.26711	2.58462
	Weighted Median	7	0.655983	0.241411	0.00658193	1.92704	1.20061	3.09299
Systolic blood pressure	IVW	7	0.44005	0.165406	0.00780441	1.55278	1.12284	2.14736
	MR-Egger	7	0.396768	0.750856	0.597207	1.48701	0.341338	6.47804
	Weighted Median	7	0.60784	0.241495	0.0118364	1.83646	1.14399	2.9481
Diastolic blood pressure	IVW	6	0.345029	0.259733	0.184047	1.41203	0.848709	2.34925
	MR-Egger	6	0.0182594	0.0904673	0.840047	1.01843	0.852951	1.21601
	Weighted Median	6	0.0927652	0.423567	0.826642	1.0972	0.478351	2.51668
Stroke	IVW	11	0.46942	0.144724	0.00118049	1.59907	1.20414	2.12352
	MR-Egger	11	0.519384	0.233672	0.0262356	1.68099	1.06332	2.65746
	Weighted Median	11	0.624505	0.216743	0.00396026	1.86732	1.22103	2.85569
Severe traumatic brain injury	IVW	11	0.420183	0.147213	0.00431386	1.52224	1.14071	2.03138
	MR-Egger	11	0.420693	0.147214	0.00426735	1.52302	1.14129	2.03242
	Weighted Median	11	0.446027	0.220989	0.043558	1.56209	1.01298	2.40887
Type 2 diabetes	IVW	9	0.434636	0.15243	0.00435288	1.5444	1.14554	2.08213
	MR-Egger	9	0.427777	0.173134	0.0134816	1.53384	1.09247	2.15354
	Weighted Median	9	0.638731	0.238096	0.00730395	1.89408	1.18776	3.02041
Depression	IVW	11	0.387749	0.146954	0.00832542	1.47366	1.10487	1.96555
	MR-Egger	11	0.380761	0.164945	0.0209766	1.4634	1.05916	2.02192
	Weighted Median	11	0.453099	0.209504	0.0305629	1.57318	1.04339	2.37197
Educational attainment (years of education)	IVW	8	0.573747	0.209142	0.00608191	1.7749	1.17802	2.67422
	MR-Egger	8	0.457058	0.271844	0.0927001	1.57942	0.927051	2.69087
	Weighted Median	8	0.656118	0.282559	0.0202297	1.9273	1.10773	3.35323
Intelligence	IVW	9	0.500838	0.160762	0.00183698	1.6501	1.20412	2.26127
	MR-Egger	9	0.468371	0.166012	0.00478289	1.59739	1.15372	2.21167
	Weighted Median	9	0.574981	0.240618	0.0168667	1.7771	1.10891	2.84791
Ever smoked	IVW	11	0.469479	0.148644	0.00158634	1.59916	1.19499	2.14002
	MR-Egger	11	0.181177	0.563681	0.747894	1.19863	0.39708	3.61818
	Weighted Median	11	0.630841	0.215761	0.00345791	1.87919	1.23116	2.86832
Alcohol use	IVW	10	0.521599	0.159856	0.00110268	1.68472	1.23157	2.30461
	MR-Egger	10	0.14079	0.612949	0.818331	1.15118	0.346259	3.82726
	Weighted Median	10	0.638398	0.221266	0.0039115	1.89345	1.22719	2.92142
Body mass index	IVW	4	0.324051	0.241014	0.178777	1.38272	0.862148	2.21761
	MR-Egger	4	-1.71229	1.62796	0.292891	0.180451	0.00742396	4.38616
	Weighted Median	4	0.651556	0.410513	0.112473	1.91852	0.8581	4.2894
Triglycerides	IVW	10	0.497786	0.154672	0.00128942	1.64508	1.21487	2.22763
	MR-Egger	10	0.518455	0.159695	0.00116821	1.67943	1.22809	2.29665
	Weighted Median	10	0.522141	0.216219	0.0157409	1.68563	1.10336	2.57519
Low density lipoprotein cholesterol levels	IVW	10	0.534314	0.196804	0.00662861	1.70628	1.16019	2.5094
	MR-Egger	10	0.496508	0.210059	0.0180952	1.64297	1.0885	2.47989
	Weighted Median	10	0.611891	0.242325	0.0115672	1.84392	1.14676	2.96489
High density lipoprotein cholesterol levels	IVW	11	0.428905	0.1783	0.0161493	1.53557	1.08268	2.17791
	MR-Egger	11	0.367734	0.199138	0.064801	1.44446	0.977683	2.13408
	Weighted Median	11	0.387108	0.245161	0.114338	1.47272	0.910829	2.38123
Apolipoprotein A1 levels	IVW	10	0.395337	0.15467	0.0105881	1.48488	1.09657	2.0107
	MR-Egger	10	0.434895	0.17494	0.0129199	1.5448	1.09639	2.17662
	Weighted Median	10	0.635095	0.225824	0.00491826	1.8872	1.21226	2.93792
Apolipoprotein B levels	IVW	6	0.609098	0.181334	0.000782307	1.83877	1.28877	2.62349
	MR-Egger	6	0.602918	0.191899	0.00167881	1.82744	1.25458	2.66188
	Weighted Median	6	0.742474	0.255918	0.00371718	2.10113	1.27237	3.46968
Apolipoprotein E levels	IVW	11	0.452012	0.147234	0.00214045	1.57147	1.17755	2.09716
	MR-Egger	11	0.067806	0.59885	0.909851	1.07016	0.330907	3.46091
	Weighted Median	11	0.673364	0.216023	0.00182644	1.96082	1.28398	2.99445
Hearing loss, difficulty in hearing	IVW	11	0.455556	0.143389	0.00148776	1.57705	1.19067	2.08881
	MR-Egger	11	0.455977	0.143413	0.00147545	1.57771	1.19112	2.08978
	Weighted Median	11	0.652221	0.211054	0.00199954	1.9198	1.26942	2.90339
Chronic periodontitis	IVW	11	0.437496	0.159934	0.00622902	1.54882	1.13205	2.11904
	MR-Egger	11	0.432263	0.161412	0.00740598	1.54074	1.12289	2.11409
	Weighted Median	11	0.567885	0.225957	0.0119627	1.76453	1.13317	2.74767
Sleep apnea syndrome	IVW	11	0.434526	0.143853	0.00252255	1.54423	1.16483	2.0472
	MR-Egger	11	0.40851	0.158716	0.0100576	1.50457	1.10234	2.05359
	Weighted Median	11	0.362272	0.218648	0.0975454	1.43659	0.935878	2.20519
Insomnia	IVW	11	0.438644	0.144077	0.0023306	1.5506	1.16913	2.05655
	MR-Egger	11	0.44243	0.147951	0.00278624	1.55649	1.16469	2.08008
	Weighted Median	11	0.674057	0.213319	0.00157846	1.96218	1.2917	2.98069
Physical activity	IVW	10	0.405193	0.155399	0.00912226	1.49959	1.10585	2.03352
	MR-Egger	10	0.374365	0.157812	0.0176818	1.45407	1.06722	1.98114
	Weighted Median	10	0.640156	0.233822	0.00618545	1.89678	1.19946	2.99948
Coffee intake	IVW	11	0.431039	0.157652	0.00625493	1.53886	1.12981	2.096
	MR-Egger	11	0.144764	0.551162	0.792819	1.15577	0.392392	3.40424
	Weighted Median	11	0.633516	0.225946	0.00504985	1.88422	1.21006	2.93398
Green tea intake	IVW	10	0.542139	0.164281	0.00096663	1.71968	1.24627	2.37293
	MR-Egger	10	0.464845	0.649543	0.474208	1.59177	0.445644	5.68553
	Weighted Median	10	0.60443	0.225373	0.00732037	1.83021	1.17669	2.84668
Vegetable intake	IVW	10	0.487841	0.149231	0.00107912	1.6288	1.21574	2.18219
	MR-Egger	10	0.290537	0.572227	0.611643	1.33714	0.43561	4.10448
	Weighted Median	10	0.436847	0.21456	0.0417488	1.54782	1.01645	2.35697
Omega-3 or fish oil supplement	IVW	10	0.398262	0.159124	0.0123198	1.48923	1.09023	2.03427
	MR-Egger	10	0.352204	0.57333	0.539009	1.4222	0.462318	4.37501
	Weighted Median	10	0.387168	0.226228	0.0870059	1.4728	0.945321	2.29462
Fresh fruit intake	IVW	10	0.498275	0.150672	0.000942952	1.64588	1.22503	2.21131
	MR-Egger	10	0.287399	0.573015	0.61598	1.33296	0.433575	4.09796
	Weighted Median	10	0.625174	0.216391	0.00386356	1.86857	1.22269	2.85563
Serum 25-Hydroxyvitamin D levels	IVW	6	0.478226	0.189946	0.0118128	1.61321	1.11175	2.34085
	MR-Egger	6	0.502774	0.192876	0.00914139	1.6533	1.13286	2.41284
	Weighted Median	6	0.632039	0.271255	0.0198031	1.88144	1.1056	3.20172
Paracetamol of NSAID medication	IVW	11	0.382711	0.168498	0.023128	1.46625	1.05386	2.04002
	MR-Egger	11	0.348941	0.174388	0.0453985	1.41757	1.00717	1.99518
	Weighted Median	11	0.318525	0.246497	0.196287	1.3751	0.848232	2.22922
Tumor necrosis factor alpha	IVW	11	0.215986	0.202089	0.285175	1.24109	0.835185	1.84425
	MR-Egger	11	0.13635	0.253928	0.591293	1.14608	0.696742	1.88521
	Weighted Median	11	0.217129	0.264493	0.411688	1.2425	0.73988	2.08658
Interleukin-1 alpha	IVW	11	0.451791	0.143358	0.00162437	1.57112	1.18627	2.08083
	MR-Egger	11	0.140297	0.552562	0.79957	1.15062	0.389573	3.39838
	Weighted Median	11	0.605234	0.213169	0.00452241	1.83168	1.20615	2.78163
Interleukin-1 beta	IVW	11	0.416648	0.145488	0.00418589	1.51687	1.14053	2.01738
	MR-Egger	11	0.188451	0.559418	0.981426	0.987061	0.329736	2.95475
	Weighted Median	11	0.448487	0.217333	0.0390567	1.56594	1.02278	2.39756
Interleukin-6	IVW	11	0.43268	0.150027	0.00392647	1.54138	1.1487	2.0683
	MR-Egger	11	0.173682	0.566694	0.759238	1.18968	0.391794	3.61244
	Weighted Median	11	0.616465	0.220958	0.00527144	1.85237	1.20129	2.85632
